# Supplementary material for: Identification and quantification of immune infiltration landscape on therapy and prognosis in left- and right-sided colon cancer
Source: Cancer Immunol Immunother. 2021 Oct 16;71(6):1313–30. doi: 10.1007/s00262-021-03076-2 (PMC9122887; doi:10.1007/s00262-021-03076-2)
Supplement: Supplementary file 10 — Supplementary file10 (XLS 1164 kb) [file 262_2021_3076_MOESM10_ESM.xls]

## Sheet: Table S1
Table S1: The analysis methods applied to the raw data to obtain the clustering and gene expression results.
Analysis	Software	Version	Citation
Barcode detection and whitelisting, read mapping, UMI deduplication, Gene/transcript quantification	Alevin	1.2.0	Srivastava A, Malik L, Smith T, Sudbery I, Patro R. Alevin efficiently estimates accurate gene abundances from dscRNA-seq data. Genome Biol. 2019;20(1):65.
Build List	Build List	1.0.0
clusering_slotnames	Replace Text	1.1.2	https://toolshed.g2.bx.psu.edu/view/bgruening/text_processing/0a8c6b61f0f4
Emtpy droplet filtering	DropletUtils	1.4.2	Lun ATL, Riesenfeld S, Andrews T, et al. EmptyDrops: distinguishing cells from empty droplets in droplet-based single-cell RNA sequencing data. Genome Biol. 2019;20(1):63.
filter_cells	Scanpy FilterCells	1.6.0+galaxy0	https://toolshed.g2.bx.psu.edu/view/ebi-gxa/scanpy_filter_cells/cf3fb754ddde
Filtered cellgroup markers	Filter failed	1.0.0
filter_genes	Scanpy FilterGenes	1.4.3+galaxy9	https://toolshed.g2.bx.psu.edu/view/ebi-gxa/scanpy_filter_genes/6ac8b9a3a279
find_clusters	Scanpy FindCluster	1.4.3+galaxy9	https://toolshed.g2.bx.psu.edu/view/ebi-gxa/scanpy_find_cluster/6a9e2be28b07
find_markers	Scanpy FindMarkers	1.4.3+galaxy9	https://toolshed.g2.bx.psu.edu/view/ebi-gxa/scanpy_find_markers/377224a3cd1d
find_variable_genes	Scanpy FindVariableGenes	1.6.0+galaxy0	https://toolshed.g2.bx.psu.edu/view/ebi-gxa/scanpy_find_variable_genes/f952b39f0794
GTF2GeneList	GTF2GeneList	1.42.1+galaxy4	https://toolshed.g2.bx.psu.edu/view/ebi-gxa/gtf2gene_list/b6354c917ef9
harmony_batch	Scanpy Harmony	1.6.0+galaxy1	https://toolshed.g2.bx.psu.edu/view/ebi-gxa/scanpy_integrate_harmony/f1298838e93b
make_project_file	AnnData Operations	1.6.0+galaxy1	https://toolshed.g2.bx.psu.edu/view/ebi-gxa/anndata_ops/c09d61ede252
merged_embeddings	Merge Collections	1.0.0
meta_vars	Scanpy ParameterIterator	0.0.1+galaxy2	https://toolshed.g2.bx.psu.edu/view/ebi-gxa/scanpy_parameter_iterator/7c4d44c14ceb
neighbours for umap	Scanpy ComputeGraph	1.6.0+galaxy3	https://toolshed.g2.bx.psu.edu/view/ebi-gxa/scanpy_compute_graph/3cf0177ed87e
n_neighbors	Scanpy ParameterIterator	0.0.1+galaxy2	https://toolshed.g2.bx.psu.edu/view/ebi-gxa/scanpy_parameter_iterator/7c4d44c14ceb
normalise_data	Scanpy NormaliseData	1.6.0+galaxy0	https://toolshed.g2.bx.psu.edu/view/ebi-gxa/scanpy_normalise_data/6aa97861fdfd
perplexity	Scanpy ParameterIterator	0.0.1+galaxy1	https://toolshed.g2.bx.psu.edu/view/ebi-gxa/scanpy_parameter_iterator/f0dd61087af3
Pipeline	Gene expression group single-cell analysis pipeline (Nextflow)	20.04.1	https://github.com/ebi-gene-expression-group/scxa-control-workflow
plot_pca	Scanpy PlotEmbed	1.4.3+galaxy9	https://toolshed.g2.bx.psu.edu/view/ebi-gxa/scanpy_plot_embed/452e0f19c2a2
Reference	Ensembl	99	Homo_sapiens.GRCh38.cdna.all.99.fa.gz, Homo_sapiens.GRCh38.99.gtf.gz
run_pca	Scanpy RunPCA	1.4.3+galaxy9	https://toolshed.g2.bx.psu.edu/view/ebi-gxa/scanpy_run_pca/1618435e2a33
run_tsne	Scanpy RunTSNE	1.6.0+galaxy2	https://toolshed.g2.bx.psu.edu/view/ebi-gxa/scanpy_run_tsne/9d2b6c6f9e07
run_umap	Scanpy RunUMAP	1.6.0+galaxy1	https://toolshed.g2.bx.psu.edu/view/ebi-gxa/scanpy_run_umap/135e8cacb57e
Scanpy Read10x	Scanpy Read10x	1.6.0+galaxy0	https://toolshed.g2.bx.psu.edu/view/ebi-gxa/scanpy_read_10x/5ff50f4a26cd
Configuration	scxa-workflows	d7f6775	https://github.com/ebi-gene-expression-group/scxa-workflows

## Sheet: Table S2
Table S2: Clinical information of 411 LCCs and RCCs patients.
TCGA-COAD
Id	Overall survival time(years)	Status	Age	Gender	Stage	T	N	M	Primary sites	Neoadjuvant treatment	Chemotherapy	Targeted molecular therapy	Immunotherapy	Radiation therapy
TCGA-AA-3518	0.0849315	Dead	81	FEMALE	Stage IIA	T3	N0	M0	Cecum	NO	NO	NO	NO	UNKNOW
TCGA-DM-A285	0.490411	Alive	71	FEMALE	Stage IV	T3	N2	M1	Ascending Colon	NO	NO	NO	NO	NO
TCGA-AA-3495	3.08767	Dead	79	MALE	Stage I	T2	N0	M0	Hepatic Flexure	NO	NO	NO	NO	NO
TCGA-AA-3712	0	Dead	65	MALE	Stage III	T3	N2	M0	Descending Colon	NO	NO	NO	NO	UNKNOW
TCGA-AA-A02H	0.167123	Alive	74	FEMALE	Stage IV	T3	N2	M1	Sigmoid Colon	NO	NO	NO	NO	UNKNOW
TCGA-D5-6924	1.19178	Dead	68	MALE	Stage IIA	T3	N0	M0	Sigmoid Colon	NO	NO	NO	NO	NO
TCGA-AA-A00K	1.50411	Dead	79	MALE	Stage IIA	T3	N0	M0	Sigmoid Colon	NO	NO	NO	NO	UNKNOW
TCGA-D5-6922	0.843836	Dead	76	MALE	Stage IIIA	T3	N1	M0	Sigmoid Colon	NO	NO	NO	NO	NO
TCGA-G4-6311	3.28493	Dead	80	MALE	Stage III	T3	N1	MX	Ascending Colon	NO	YES	NO	NO	NO
TCGA-QG-A5YX	2.74795	Dead	61	FEMALE	Stage IIA	T3	N0	MX	Sigmoid Colon	NO	YES	NO	NO	NO
TCGA-AA-3968	1.83288	Dead	55	FEMALE	Stage I	T2	N0	M0	Sigmoid Colon	NO	NO	NO	NO	NO
TCGA-D5-6920	1.03288	Dead	77	FEMALE	Stage IIA	T3	N0	M0	Sigmoid Colon	NO	NO	NO	NO	NO
TCGA-AA-3543	0.0821918	Dead	84	MALE	Stage I	T2	N0	M0	Cecum	YES	NO	NO	NO	NO
TCGA-AA-A02E	0.246575	Alive	82	FEMALE	Stage IV	T3	N1	M1	Cecum	NO	NO	NO	NO	UNKNOW
TCGA-AA-3710	2.24932	Dead	80	FEMALE	Stage IIA	T3	N0	M0	Hepatic Flexure	NO	NO	NO	NO	NO
TCGA-AA-A03J	3.4137	Dead	65	FEMALE	Stage I	T2	N0	M0	Sigmoid Colon	NO	NO	NO	NO	NO
TCGA-CM-6678	0.917808	Dead	63	FEMALE	Stage IVA	T4a	N1c	M1a	Sigmoid Colon	NO	YES	NO	NO	NO
TCGA-AY-4071	0.0794521	Alive	63	FEMALE	Stage I	T1	N0	unknow	Sigmoid Colon	NO	NO	NO	NO	NO
TCGA-CA-6715	1.04932	Dead	63	MALE	Stage IIIB	T3	N1	M0	Sigmoid Colon	NO	YES	NO	NO	NO
TCGA-A6-A56B	4.68767	Alive	57	MALE	Stage IIIB	T3	N1	M0	Sigmoid Colon	NO	YES	YES	NO	NO
TCGA-CM-6169	1.08493	Dead	67	MALE	Stage IIA	T3	N0	M0	Cecum	NO	YES	NO	NO	NO
TCGA-AA-A00E	2.50137	Dead	65	MALE	Stage IIA	T3	N0	M0	Ascending Colon	NO	NO	NO	NO	NO
TCGA-CM-5863	1.25205	Dead	60	FEMALE	Stage IIIB	T3	N1b	M0	Ascending Colon	NO	YES	NO	NO	NO
TCGA-CM-6167	1.24932	Dead	57	FEMALE	Stage IIIC	T3	N2b	M0	Cecum	NO	NO	NO	NO	NO
TCGA-AA-3949	2.16712	Dead	87	FEMALE	Stage IIIB	T3	N1	M0	Ascending Colon	NO	NO	NO	NO	NO
TCGA-AA-A02J	0.419178	Alive	70	FEMALE	Stage IV	T3	N0	M1	Sigmoid Colon	NO	NO	NO	NO	UNKNOW
TCGA-AA-3862	2.50411	Dead	82	MALE	Stage IIA	T3	N0	M0	Sigmoid Colon	NO	NO	NO	NO	NO
TCGA-AA-3950	2	Dead	79	FEMALE	Stage IIA	T3	N0	M0	Ascending Colon	NO	NO	NO	NO	NO
TCGA-4T-AA8H	1.05479	Dead	42	FEMALE	Stage IIA	T3	N0	MX	Descending Colon	NO	NO	NO	NO	NO
TCGA-F4-6808	2.80548	Dead	54	FEMALE	Stage I	T1	N0	M0	Sigmoid Colon	NO	NO	NO	NO	NO
TCGA-AY-A8YK	1.56986	Dead	44	MALE	Stage IVA	T3	N2a	M1	Sigmoid Colon	NO	YES	NO	YES	NO
TCGA-A6-2671	3.64658	Alive	85	MALE	Stage IV	T3	N2	M1	Sigmoid Colon	NO	YES	YES	NO	NO
TCGA-AA-3867	2.00274	Dead	74	MALE	Stage IV	T3	N2	M1	Sigmoid Colon	NO	NO	NO	NO	NO
TCGA-AA-A00U	1.41918	Dead	50	MALE	Stage IIIB	T3	N1	M0	Ascending Colon	NO	YES	NO	NO	NO
TCGA-AA-A03F	0	Dead	90	FEMALE	Stage III	T3	N2	M0	Cecum	NO	NO	NO	NO	NO
TCGA-A6-6782	1.69041	Dead	82	MALE	Stage IIB	T4a	N0	MX	Cecum	NO	NO	NO	NO	NO
TCGA-D5-6531	1.47945	Dead	75	MALE	Stage IIA	T3	N0	M0	Hepatic Flexure	NO	NO	NO	NO	NO
TCGA-D5-6532	1.52055	Dead	61	MALE	Stage IIA	T3	N0	M0	Sigmoid Colon	NO	NO	NO	NO	NO
TCGA-A6-5656	2.74247	Dead	74	MALE	Stage I	T2	N0	M0	Sigmoid Colon	NO	NO	NO	NO	NO
TCGA-CK-5912	4.09041	Alive	81	MALE	Stage I	T2	N0	MX	Cecum	NO	NO	NO	NO	NO
TCGA-AY-A54L	1.43836	Dead	74	FEMALE	Stage I	T2	N0	M0	Cecum	NO	NO	NO	NO	NO
TCGA-AA-A01Z	3.08493	Dead	68	MALE	Stage II	T3	N0	M0	Ascending Colon	NO	NO	NO	NO	NO
TCGA-A6-2675	3.61918	Dead	78	MALE	Stage IIA	T3	N0	MX	Sigmoid Colon	NO	NO	NO	NO	NO
TCGA-A6-6649	2.0137	Dead	66	MALE	Stage IIIB	T3	N1b	M0	Sigmoid Colon	NO	YES	NO	NO	NO
TCGA-AA-3554	1.49589	Dead	62	FEMALE	Stage IIA	T3	N0	M0	Ascending Colon	YES	NO	NO	NO	NO
TCGA-A6-6138	1.87671	Dead	61	MALE	Stage I	T2	N0	M0	Cecum	NO	NO	NO	NO	NO
TCGA-DM-A28F	2.99726	Alive	73	MALE	Stage IIIB	T3	N1	M0	Sigmoid Colon	NO	NO	NO	NO	NO
TCGA-CM-6674	1.07945	Dead	39	MALE	Stage IIA	T3	N0	M0	Hepatic Flexure	NO	NO	NO	NO	NO
TCGA-F4-6459	0.717808	Alive	61	FEMALE	Stage IIIB	T3	N2a	M0	Sigmoid Colon	NO	NO	NO	NO	NO
TCGA-CM-4744	1.66849	Dead	69	MALE	Stage I	T2	N0	M0	Cecum	NO	NO	NO	NO	NO
TCGA-RU-A8FL	3.22466	Dead	51	MALE	Stage IIIB	T3	N2a	MX	Cecum	NO	YES	NO	NO	NO
TCGA-AA-3560	1.66575	Dead	72	FEMALE	Stage IIIC	T3	N2	M0	Sigmoid Colon	NO	YES	NO	NO	NO
TCGA-QL-A97D	1.82466	Dead	84	FEMALE	Stage I	T2	N0	MX	Cecum	NO	NO	NO	NO	NO
TCGA-DM-A28K	8.1863	Dead	75	MALE	Stage IIA	T3	N0	M0	Hepatic Flexure	NO	NO	NO	NO	NO
TCGA-AA-3663	0.580822	Dead	42	MALE	Stage II	T3	N0	M0	Cecum	NO	NO	NO	NO	NO
TCGA-DM-A1D6	1.56164	Alive	88	MALE	Stage IIA	T3	N0	M0	Splenic Flexure	NO	NO	NO	NO	NO
TCGA-AA-3846	1.41918	Dead	74	FEMALE	Stage IIA	T3	N0	M0	Sigmoid Colon	NO	NO	NO	NO	NO
TCGA-AA-3952	0.167123	Alive	68	MALE	Stage IIIC	T3	N2	M0	Descending Colon	NO	NO	NO	NO	UNKNOW
TCGA-CM-4746	3.08493	Dead	61	MALE	Stage I	T2	N0	M0	Sigmoid Colon	NO	NO	NO	NO	NO
TCGA-D5-6926	0.753425	Dead	65	MALE	Stage IIIB	T4a	N1	M0	Sigmoid Colon	NO	YES	NO	NO	YES
TCGA-DM-A28H	9.75616	Dead	50	MALE	Stage IIIC	T3	N2	M0	Cecum	NO	NO	NO	NO	NO
TCGA-G4-6315	5.1589	Dead	66	MALE	Stage IV	T3	N1	M1	Descending Colon	NO	YES	NO	NO	NO
TCGA-AA-3529	0	Alive	78	FEMALE	Stage IIIC	T3	N2	M0	Sigmoid Colon	NO	NO	NO	NO	UNKNOW
TCGA-AA-A00F	2.83562	Dead	66	MALE	Stage IIIC	T3	N2	M0	Sigmoid Colon	NO	YES	NO	NO	NO
TCGA-AZ-6606	0.978082	Alive	81	MALE	Stage IV	T4	N2	M1	Cecum	NO	YES	NO	NO	NO
TCGA-AA-3970	3.00274	Dead	65	MALE	Stage IIA	T3	N0	M0	Sigmoid Colon	NO	NO	NO	NO	NO
TCGA-AA-3861	2.50411	Dead	72	MALE	Stage IIA	T3	N0	M0	Cecum	NO	NO	NO	NO	NO
TCGA-CM-6679	0.838356	Dead	58	MALE	Stage IIA	T3	N0	M0	Sigmoid Colon	NO	NO	NO	NO	NO
TCGA-CM-6165	1.33699	Dead	74	MALE	Stage IIA	T3	N0	M0	Sigmoid Colon	NO	NO	NO	NO	NO
TCGA-AA-A01Q	0.0849315	Dead	48	FEMALE	Stage II	T3	N0	M0	Ascending Colon	NO	NO	NO	NO	UNKNOW
TCGA-CM-5862	0.419178	Alive	80	MALE	Stage IVA	T3	N1a	M1a	Ascending Colon	NO	NO	NO	NO	NO
TCGA-AZ-4313	6.32877	Dead	51	FEMALE	Stage I	T1	N0	M0	Descending Colon	NO	NO	NO	NO	NO
TCGA-A6-6652	2.05753	Dead	59	MALE	Stage IVA	T3	N0	M1	Sigmoid Colon	NO	YES	YES	NO	NO
TCGA-AD-6548	1.78082	Dead	81	FEMALE	Stage I	T2	N0	M0	Splenic Flexure	NO	NO	NO	NO	NO
TCGA-T9-A92H	0.991781	Dead	82	MALE	Stage IIA	T3	N0	M0	Sigmoid Colon	NO	NO	NO	NO	NO
TCGA-G4-6306	3.72329	Dead	71	MALE	unknow	T2	N0	M0	Ascending Colon	NO	NO	NO	NO	NO
TCGA-DM-A282	11.5973	Dead	60	FEMALE	Stage IIA	T3	N0	M0	Hepatic Flexure	NO	NO	NO	NO	NO
TCGA-G4-6626	0.00273973	Alive	90	MALE	Stage IIA	T3	N0	M0	Ascending Colon	NO	NO	NO	NO	NO
TCGA-AA-A004	1.16164	Dead	76	MALE	Stage IIA	T3	N0	M0	Sigmoid Colon	NO	NO	NO	NO	NO
TCGA-F4-6856	2.94247	Dead	45	MALE	Stage I	T2	N0	M0	Cecum	NO	YES	NO	NO	NO
TCGA-5M-AATE	3.28767	Dead	76	MALE	Stage IIA	T3	N0	M0	Ascending Colon	NO	NO	NO	NO	NO
TCGA-AA-3864	4.41644	Dead	71	MALE	Stage II	T3	N0	M0	Cecum	NO	NO	NO	NO	NO
TCGA-D5-7000	0.854795	Dead	79	FEMALE	Stage I	T2	N0	M0	Cecum	NO	NO	NO	NO	NO
TCGA-CK-6747	2.24658	Dead	87	FEMALE	Stage IIA	T3	N0	MX	Cecum	NO	NO	NO	NO	NO
TCGA-AA-A00R	0.0821918	Dead	64	FEMALE	Stage I	T2	N0	M0	Cecum	NO	NO	NO	NO	UNKNOW
TCGA-NH-A50U	0.915068	Alive	42	MALE	Stage IVA	T4a	N0	M1a	Cecum	NO	YES	NO	YES	UNKNOW
TCGA-CM-6170	1.25205	Dead	73	FEMALE	Stage I	T2	N0	M0	Descending Colon	NO	NO	NO	NO	NO
TCGA-AA-A01S	0.0849315	Dead	47	FEMALE	Stage III	T3	N1	M0	Sigmoid Colon	NO	NO	NO	NO	UNKNOW
TCGA-A6-5667	2.43014	Dead	40	FEMALE	Stage IIIB	T3	N1a	MX	Sigmoid Colon	NO	YES	NO	NO	NO
TCGA-QG-A5Z2	2.60822	Dead	61	MALE	Stage I	T2	N0	M0	Cecum	NO	NO	NO	NO	NO
TCGA-D5-6540	1.34521	Dead	66	MALE	Stage I	T2	N0	M0	Cecum	NO	NO	NO	NO	NO
TCGA-AZ-6605	0.435616	Alive	77	MALE	Stage IIIB	T4	N1	M0	Ascending Colon	NO	YES	NO	NO	NO
TCGA-CM-6172	0.917808	Dead	70	FEMALE	Stage IIIB	T3	N1a	M0	Sigmoid Colon	NO	YES	NO	NO	NO
TCGA-G4-6303	5.48767	Alive	54	FEMALE	Stage IV	T3	N1	M1	Sigmoid Colon	NO	YES	NO	NO	NO
TCGA-5M-AAT6	0.794521	Alive	40	FEMALE	Stage IV	T4a	N2b	M1a	Sigmoid Colon	NO	NO	NO	NO	NO
TCGA-AD-5900	1.0137	Dead	67	MALE	Stage I	T2	N0	MX	Ascending Colon	NO	NO	NO	NO	NO
TCGA-AU-3779	1.20822	Dead	80	FEMALE	Stage IIA	T3	N0	M0	Rectosigmoid Junction	NO	NO	NO	NO	NO
TCGA-AA-3956	2.83562	Dead	65	MALE	Stage IIA	T3	N0	M0	Cecum	NO	NO	NO	NO	NO
TCGA-CA-5796	1.03288	Dead	52	FEMALE	Stage IIA	T3	N0	M0	Ascending Colon	NO	YES	NO	NO	NO
TCGA-AZ-4616	0.427397	Alive	82	FEMALE	Stage IV	T3	N2	M1	Cecum	NO	YES	NO	NO	NO
TCGA-AA-3984	0	Dead	61	FEMALE	Stage IIA	T3	N0	M0	Sigmoid Colon	NO	NO	NO	NO	UNKNOW
TCGA-WS-AB45	5.83562	Dead	52	FEMALE	Stage IIA	T3	N0	MX	Cecum	NO	NO	NO	NO	NO
TCGA-A6-6780	1.67671	Dead	74	MALE	Stage IIA	T3	N0	MX	Cecum	NO	NO	NO	NO	NO
TCGA-A6-2679	3.74247	Dead	73	FEMALE	Stage IIB	T3	N0	unknow	Ascending Colon	NO	NO	NO	NO	NO
TCGA-A6-6140	2.01096	Dead	62	MALE	Stage IIA	T3	N0	M0	Descending Colon	NO	YES	NO	NO	NO
TCGA-AY-6197	1.7863	Dead	60	MALE	Stage IIA	T3	N0	unknow	Cecum	NO	NO	NO	NO	NO
TCGA-G4-6314	2.99452	Dead	76	FEMALE	Stage IV	T3	N2	M1	Cecum	NO	YES	NO	NO	NO
TCGA-AA-3860	2.58904	Dead	53	FEMALE	Stage IIIB	T3	N1	M0	Sigmoid Colon	NO	YES	NO	NO	NO
TCGA-AD-6895	2.09041	Dead	84	MALE	Stage IIIB	T3	N1a	M0	Cecum	NO	NO	NO	NO	NO
TCGA-G4-6309	7.12329	Dead	40	FEMALE	Stage IIIB	T3	N1	M0	Sigmoid Colon	NO	YES	NO	NO	NO
TCGA-AA-A01X	2.16712	Dead	80	FEMALE	Stage III	T2	N1	M0	Sigmoid Colon	NO	NO	NO	NO	NO
TCGA-AZ-6607	0.265753	Alive	69	MALE	Stage IV	T4	N2	M1	Sigmoid Colon	NO	NO	NO	NO	NO
TCGA-CK-6751	1.41918	Dead	88	FEMALE	Stage I	T2	N0	MX	Ascending Colon	NO	NO	NO	NO	NO
TCGA-G4-6320	2.20274	Dead	73	MALE	Stage III	T3	N1	MX	Hepatic Flexure	NO	YES	NO	NO	NO
TCGA-AA-3812	2.92055	Dead	82	FEMALE	Stage IIA	T3	N0	M0	Sigmoid Colon	NO	NO	NO	NO	NO
TCGA-CM-4751	2.25205	Dead	62	MALE	Stage IIIB	T3	N1b	M0	Cecum	NO	YES	NO	NO	NO
TCGA-AA-A00Q	3.50137	Dead	66	FEMALE	Stage IIIB	T4	N1	M0	Sigmoid Colon	NO	YES	NO	NO	NO
TCGA-CK-6746	0	Dead	84	FEMALE	Stage IIB	T4b	N0	MX	Cecum	NO	NO	NO	NO	NO
TCGA-AA-3522	3.08767	Dead	67	MALE	Stage IIA	T3	N0	M0	Ascending Colon	NO	NO	NO	NO	NO
TCGA-AA-A01P	3.1726	Alive	80	FEMALE	Stage III	T3	N1	M0	Ascending Colon	NO	NO	NO	NO	NO
TCGA-DM-A288	1.16986	Alive	68	MALE	Stage IIIC	T3	N2	M0	Cecum	NO	NO	NO	NO	NO
TCGA-G4-6322	2.16986	Dead	65	MALE	Stage IIIB	T3	N1	MX	Descending Colon	NO	YES	NO	NO	NO
TCGA-AA-A00D	1.58356	Dead	70	MALE	Stage I	T2	N0	M0	Ascending Colon	NO	NO	NO	NO	NO
TCGA-CM-5349	2.50685	Dead	68	FEMALE	Stage IIA	T3	N0	M0	Cecum	NO	NO	NO	NO	NO
TCGA-D5-6930	1.11233	Dead	67	MALE	Stage IIA	T3	N0	M0	Ascending Colon	NO	NO	NO	NO	NO
TCGA-A6-3807	2.88767	Dead	53	FEMALE	Stage IIIC	T3	N2	M0	Sigmoid Colon	NO	YES	NO	NO	NO
TCGA-QG-A5YW	2.45479	Dead	55	FEMALE	Stage IIIC	T3	N2b	MX	Cecum	NO	YES	NO	NO	NO
TCGA-CM-6164	2.41918	Dead	46	FEMALE	Stage IIA	T3	N0	M0	Sigmoid Colon	NO	NO	NO	NO	NO
TCGA-G4-6294	2.35068	Alive	75	MALE	Stage IV	T3	N1	M1	Cecum	NO	YES	NO	NO	NO
TCGA-D5-5539	1.63288	Dead	60	MALE	Stage IIIA	T3	N1	M0	Ascending Colon	NO	YES	NO	NO	NO
TCGA-QG-A5YV	3.56438	Dead	64	FEMALE	Stage IIIC	T4b	N1a	MX	Sigmoid Colon	NO	YES	NO	NO	NO
TCGA-CM-6161	1.25205	Dead	36	FEMALE	Stage I	T2	N0	M0	Sigmoid Colon	NO	NO	NO	NO	NO
TCGA-AA-3534	2.41644	Dead	78	FEMALE	Stage IIA	T3	N0	M0	Ascending Colon	NO	NO	NO	NO	NO
TCGA-CK-6748	0.167123	Dead	45	FEMALE	Stage IV	T3	N1	M1	Sigmoid Colon	NO	NO	NO	NO	NO
TCGA-CM-6162	1	Dead	48	FEMALE	Stage IIIB	T3	N1a	M0	Ascending Colon	NO	YES	NO	NO	NO
TCGA-AZ-6600	1.00822	Alive	64	MALE	Stage IV	T4	N1	M1	Hepatic Flexure	NO	YES	NO	NO	NO
TCGA-CM-6676	0.923288	Dead	82	MALE	Stage I	T2	N0	M0	Sigmoid Colon	NO	NO	NO	NO	NO
TCGA-AD-6963	2.28493	Dead	58	MALE	unknow	T3	N0	MX	Ascending Colon	NO	NO	NO	NO	NO
TCGA-AA-3552	1.08493	Alive	85	MALE	Stage IIIC	T3	N2	M0	Cecum	NO	NO	NO	NO	NO
TCGA-AA-3821	0.0849315	Dead	81	FEMALE	Stage I	T2	N0	M0	Hepatic Flexure	NO	NO	NO	NO	NO
TCGA-G4-6625	7.64932	Dead	77	FEMALE	Stage IIA	T3	N0	M0	Sigmoid Colon	NO	NO	NO	NO	NO
TCGA-AA-3972	4.24932	Dead	72	MALE	Stage IV	T3	N1	M1	Sigmoid Colon	NO	YES	YES	NO	NO
TCGA-A6-6648	2.09863	Dead	56	MALE	Stage IVA	T3	N0	M1a	Sigmoid Colon	NO	NO	NO	NO	NO
TCGA-AZ-5403	5.23288	Alive	43	MALE	Stage II	T3	N0	MX	Sigmoid Colon	NO	NO	NO	NO	NO
TCGA-CM-6171	1.16986	Dead	77	FEMALE	Stage I	T2	N0	M0	Ascending Colon	NO	NO	NO	NO	NO
TCGA-G4-6586	2.98356	Dead	73	FEMALE	Stage IIA	T3	N0	M0	Ascending Colon	NO	NO	NO	NO	NO
TCGA-CA-6719	1.19178	Dead	77	MALE	Stage IIA	T3	N0	M0	Descending Colon	NO	NO	NO	NO	NO
TCGA-3L-AA1B	1.30137	Dead	61	FEMALE	Stage I	T2	N0	M0	Cecum	NO	NO	NO	NO	NO
TCGA-CM-6675	1.08767	Dead	35	MALE	Stage IVB	T3	N2b	M1b	Cecum	NO	YES	NO	NO	NO
TCGA-G4-6299	6.2137	Dead	69	MALE	Stage IIIC	T3	N2	M0	Descending Colon	NO	NO	NO	NO	NO
TCGA-CK-4947	1.46301	Dead	46	FEMALE	Stage IIIB	T4	N1	M0	Sigmoid Colon	NO	YES	NO	NO	NO
TCGA-DM-A1DA	0.624658	Alive	71	FEMALE	Stage IIIC	T3	N2	M0	Cecum	NO	NO	NO	NO	NO
TCGA-A6-6137	2.25753	Dead	55	MALE	Stage IIIB	T3	N1c	M0	Hepatic Flexure	NO	YES	NO	NO	NO
TCGA-AA-A02W	3.41644	Dead	73	FEMALE	Stage I	T2	N0	M0	Sigmoid Colon	NO	NO	NO	NO	NO
TCGA-A6-6142	2.09041	Dead	56	FEMALE	Stage IVA	T3	N1a	M1a	Sigmoid Colon	NO	YES	NO	NO	NO
TCGA-NH-A6GA	0.827397	Alive	58	MALE	Stage IIIC	T4a	N2a	MX	Ascending Colon	NO	YES	NO	NO	NO
TCGA-CK-4952	1.30137	Dead	48	FEMALE	Stage IIIC	T4	N2	M0	Ascending Colon	NO	NO	NO	NO	NO
TCGA-AA-A01T	2.75342	Dead	63	FEMALE	Stage III	T3	N1	M0	Sigmoid Colon	NO	YES	NO	NO	NO
TCGA-DM-A0XD	2.03562	Alive	65	MALE	Stage IIA	T3	N0	M0	Sigmoid Colon	NO	NO	NO	NO	NO
TCGA-A6-2674	3.64658	Dead	71	MALE	Stage IV	T3	N2	M1	Sigmoid Colon	NO	YES	YES	NO	NO
TCGA-AA-A02F	3.33151	Dead	68	FEMALE	Stage IV	T3	N1	M1	Sigmoid Colon	NO	YES	YES	NO	NO
TCGA-CM-6168	1.08219	Dead	84	FEMALE	Stage IIA	T3	N0	M0	Ascending Colon	NO	NO	NO	NO	NO
TCGA-AA-A01F	2.66849	Dead	72	MALE	Stage IIIB	T3	N1	M0	Sigmoid Colon	NO	YES	NO	NO	NO
TCGA-AZ-6603	2.46301	Alive	77	FEMALE	unknow	T2	N1	MX	Sigmoid Colon	NO	NO	NO	NO	NO
TCGA-DM-A1D7	1.10959	Alive	82	MALE	Stage IIA	T3	N0	M0	Sigmoid Colon	NO	NO	NO	NO	NO
TCGA-AA-A01V	0.0849315	Dead	59	MALE	Stage I	T2	N0	M0	Cecum	NO	NO	NO	NO	UNKNOW
TCGA-AA-3875	1.50411	Dead	78	FEMALE	Stage I	T1	N0	M0	Ascending Colon	NO	NO	NO	NO	NO
TCGA-AA-3681	0.49863	Dead	77	FEMALE	Stage III	T3	N1	M0	Cecum	NO	NO	NO	NO	NO
TCGA-G4-6307	4.5863	Dead	37	FEMALE	Stage IIIB	T3	N1	M0	Sigmoid Colon	NO	YES	NO	NO	NO
TCGA-D5-6927	0.786301	Dead	34	MALE	Stage IIA	T3	N0	M0	Sigmoid Colon	NO	NO	NO	NO	NO
TCGA-AA-3693	0	Dead	77	FEMALE	Stage IV	T4	N1	M1	Sigmoid Colon	NO	NO	NO	NO	UNKNOW
TCGA-AD-6890	2.04384	Dead	65	MALE	unknow	T1	N0	MX	Ascending Colon	NO	NO	NO	NO	NO
TCGA-DM-A1D8	1.04932	Alive	50	FEMALE	unknow	T3	N1	unknow	Ascending Colon	NO	NO	NO	NO	NO
TCGA-AY-A71X	1.61096	Dead	54	FEMALE	Stage I	T2	N0	M0	Cecum	NO	NO	NO	NO	NO
TCGA-DM-A28G	5.06575	Alive	75	MALE	Stage IIA	T3	N0	M0	Ascending Colon	NO	NO	NO	NO	NO
TCGA-AA-A01C	1.25205	Dead	75	MALE	Stage IIIA	T2	N1	M0	Ascending Colon	NO	NO	NO	NO	NO
TCGA-A6-4107	2.70411	Dead	57	FEMALE	Stage IIIB	T3	N1b	M0	Ascending Colon	NO	YES	NO	NO	NO
TCGA-AD-6965	2.20548	Dead	62	MALE	Stage IIIC	T4a	N2b	M0	Cecum	NO	YES	NO	NO	NO
TCGA-AA-3848	0.838356	Alive	82	FEMALE	Stage IIIC	T3	N2	M0	Sigmoid Colon	NO	NO	NO	NO	NO
TCGA-D5-6541	1.29863	Dead	49	MALE	Stage IIA	T3	N0	M0	Splenic Flexure	NO	NO	NO	NO	NO
TCGA-D5-6928	0.969863	Dead	80	MALE	Stage IIA	T3	N0	M0	Ascending Colon	NO	NO	NO	NO	NO
TCGA-A6-2683	1.38082	Alive	57	FEMALE	Stage IV	T4	N0	M1	Ascending Colon	NO	YES	YES	NO	NO
TCGA-DM-A1DB	3.69315	Alive	68	MALE	Stage IIA	T3	N0	M0	Sigmoid Colon	NO	NO	NO	NO	NO
TCGA-D5-5538	4.55068	Alive	60	FEMALE	Stage IIIB	T3	N1b	M0	Cecum	NO	YES	NO	NO	NO
TCGA-AM-5821	0.0767123	Dead	68	FEMALE	Stage IIA	T3	N0	M0	Sigmoid Colon	NO	NO	NO	NO	NO
TCGA-D5-6530	1.70137	Dead	53	MALE	Stage I	T2	N0	M0	Sigmoid Colon	NO	NO	NO	NO	NO
TCGA-F4-6806	3.45205	Dead	59	FEMALE	Stage I	T2	N0	M0	Sigmoid Colon	NO	YES	YES	NO	NO
TCGA-AY-5543	2.75068	Dead	65	FEMALE	Stage IVA	T3	N1a	M1	Ascending Colon	NO	YES	NO	NO	NO
TCGA-AY-4070	1.3589	Alive	50	FEMALE	Stage IIIC	T3	N2	M0	Cecum	NO	YES	NO	NO	NO
TCGA-AA-A00O	2.25205	Dead	83	FEMALE	Stage IIIC	T3	N2	M0	Sigmoid Colon	NO	NO	NO	NO	NO
TCGA-CM-6163	1.16986	Dead	74	MALE	Stage I	T1	N0	M0	Sigmoid Colon	NO	NO	NO	NO	NO
TCGA-AA-A00Z	1.83288	Dead	70	MALE	Stage IIA	T3	N0	M0	Sigmoid Colon	NO	NO	NO	NO	NO
TCGA-5M-AAT4	0.134247	Alive	74	MALE	Stage IV	T3	N0	M1b	Ascending Colon	NO	NO	NO	NO	NO
TCGA-AZ-4315	4.86575	Dead	61	MALE	Stage IIA	T3	N0	M0	Cecum	NO	NO	NO	NO	NO
TCGA-AA-3678	3.91781	Dead	60	FEMALE	Stage III	T2	N1	M0	Sigmoid Colon	NO	YES	NO	NO	NO
TCGA-AU-6004	2.25753	Dead	69	FEMALE	Stage I	T2	N0	M0	Cecum	NO	NO	NO	NO	NO
TCGA-4N-A93T	0.4	Dead	67	MALE	Stage IIIB	T4a	N1b	M0	Ascending Colon	NO	YES	NO	NO	NO
TCGA-DM-A28A	2.20548	Alive	78	MALE	Stage IIIC	T3	N2	M0	Cecum	NO	NO	NO	NO	NO
TCGA-G4-6317	3	Dead	51	FEMALE	Stage IIIC	T3	N2	MX	Sigmoid Colon	NO	YES	NO	NO	NO
TCGA-F4-6809	1.10411	Alive	52	FEMALE	Stage IVA	T3	N1	M1	Sigmoid Colon	NO	NO	NO	NO	NO
TCGA-CK-4950	7.12055	Dead	68	FEMALE	Stage IIIB	T3	N1	M0	Cecum	NO	YES	NO	NO	NO
TCGA-AA-A022	0	Dead	88	FEMALE	Stage II	T4	N0	M0	Cecum	NO	NO	NO	NO	UNKNOW
TCGA-AZ-6599	0.564384	Alive	72	MALE	Stage I	T2	N0	MX	Cecum	NO	NO	NO	NO	NO
TCGA-AA-3526	1.58904	Dead	57	MALE	Stage I	T2	N0	M0	Sigmoid Colon	NO	NO	NO	NO	NO
TCGA-CM-5864	1.25205	Dead	60	MALE	Stage I	T2	N0	M0	Cecum	NO	NO	NO	NO	NO
TCGA-A6-5662	1.96712	Dead	46	MALE	Stage IVA	T3	N2	M1	Splenic Flexure	NO	YES	YES	NO	NO
TCGA-AA-3815	2.75342	Dead	65	FEMALE	Stage IIA	T3	N0	M0	Cecum	NO	NO	NO	NO	NO
TCGA-AA-3675	3.92055	Dead	84	MALE	Stage II	T3	N0	M0	Hepatic Flexure	NO	NO	NO	NO	NO
TCGA-CA-6716	1.01644	Dead	65	MALE	Stage IIA	T3	N0	M0	Ascending Colon	NO	YES	NO	NO	NO
TCGA-NH-A50V	1.61096	Dead	69	MALE	Stage IIIB	T3	N2a	M0	Cecum	NO	YES	NO	NO	NO
TCGA-F4-6703	3.98904	Dead	64	MALE	Stage IIA	T3	N0	M0	Ascending Colon	NO	NO	NO	NO	NO
TCGA-CM-6680	1.00274	Dead	78	FEMALE	Stage IIIB	T3	N2a	M0	Cecum	NO	NO	NO	NO	NO
TCGA-CK-5914	1.83288	Dead	81	MALE	Stage IIIB	T3	N1	MX	Sigmoid Colon	NO	NO	NO	NO	NO
TCGA-CM-5348	1.91507	Dead	72	MALE	Stage IIIB	T3	N1a	M0	Cecum	NO	NO	NO	NO	NO
TCGA-AA-3870	2.49863	Dead	71	FEMALE	Stage IV	T3	N2	M1	Ascending Colon	NO	YES	NO	NO	UNKNOW
TCGA-AA-A024	3.25479	Alive	81	MALE	Stage II	T3	N0	M0	Descending Colon	NO	NO	NO	NO	NO
TCGA-DM-A28M	7.93151	Dead	63	MALE	Stage IIA	T3	N0	M0	Descending Colon	NO	NO	NO	NO	NO
TCGA-AA-A01K	2.58356	Dead	74	FEMALE	Stage IIIC	T3	N2	M0	Sigmoid Colon	NO	YES	NO	NO	NO
TCGA-CK-5913	4.27671	Dead	58	FEMALE	Stage IIA	T3	N0	MX	Cecum	NO	NO	NO	NO	NO
TCGA-AA-3492	0.00273973	Alive	90	FEMALE	Stage II	T3	N0	M0	Ascending Colon	NO	NO	NO	NO	NO
TCGA-A6-A566	2.07671	Alive	55	FEMALE	Stage IIIB	T4	N1	M0	Descending Colon	NO	YES	NO	NO	NO
TCGA-DM-A1D0	10.8877	Dead	79	FEMALE	Stage IIA	T3	N0	M0	Sigmoid Colon	NO	NO	NO	NO	NO
TCGA-G4-6302	0	Dead	90	FEMALE	Stage IIA	T3	N0	M0	Cecum	NO	NO	NO	NO	NO
TCGA-CK-4951	5.84658	Alive	79	FEMALE	Stage IIA	T3	N0	M0	Ascending Colon	NO	NO	NO	NO	NO
TCGA-A6-5665	1.83836	Dead	84	FEMALE	Stage IIA	T3	N0	M0	Ascending Colon	NO	NO	NO	NO	NO
TCGA-CM-5341	2.42192	Dead	82	FEMALE	Stage IIIA	T2	N1a	M0	Sigmoid Colon	NO	YES	NO	NO	NO
TCGA-DM-A0XF	3.18356	Alive	68	FEMALE	Stage IIIC	T3	N2	M0	Sigmoid Colon	NO	YES	NO	NO	NO
TCGA-F4-6460	2.66301	Alive	51	FEMALE	Stage IIIB	T3	N1	M0	Sigmoid Colon	NO	YES	NO	NO	NO
TCGA-NH-A8F7	1.48767	Dead	53	FEMALE	Stage IIA	T3	N0	MX	Sigmoid Colon	NO	YES	NO	YES	YES
TCGA-D5-5540	4.67397	Dead	73	MALE	Stage IIA	T3	N0	M0	Cecum	NO	NO	NO	NO	NO
TCGA-CM-4743	1.92055	Dead	69	MALE	Stage IIA	T3	N0	M0	Hepatic Flexure	NO	YES	NO	NO	NO
TCGA-AA-3509	5.24658	Dead	54	FEMALE	Stage II	T3	N0	M0	Sigmoid Colon	NO	NO	NO	NO	NO
TCGA-AA-3664	4.50137	Dead	74	FEMALE	Stage II	T3	N0	M0	Cecum	NO	NO	NO	NO	NO
TCGA-DM-A1D9	11.6986	Dead	67	FEMALE	Stage IIA	T3	N0	M0	Cecum	NO	NO	NO	NO	NO
TCGA-A6-4105	1.21096	Alive	79	MALE	Stage IIA	T3	N0	M0	Ascending Colon	NO	NO	NO	NO	NO
TCGA-AZ-4323	0.117808	Alive	37	MALE	Stage IV	T4	N2	M1	Cecum	NO	YES	NO	NO	NO
TCGA-CM-6166	1.83288	Dead	48	FEMALE	Stage I	T2	N0	M0	Ascending Colon	NO	NO	NO	NO	NO
TCGA-CM-4747	2.08493	Dead	47	MALE	Stage IVA	T4a	N1b	M1a	Cecum	NO	YES	NO	NO	NO
TCGA-NH-A8F8	1.4	Alive	79	MALE	Stage IV	T4a	N2b	M1	Ascending Colon	NO	YES	NO	YES	NO
TCGA-AA-A02R	1.83562	Alive	84	FEMALE	Stage IIA	T3	N0	M0	Cecum	NO	NO	NO	NO	UNKNOW
TCGA-AA-3696	0.419178	Alive	75	FEMALE	Stage IV	T3	N1	M1	Sigmoid Colon	NO	NO	NO	NO	NO
TCGA-CM-4752	1.08493	Dead	58	MALE	Stage IIA	T3	N0	M0	Ascending Colon	NO	NO	NO	NO	NO
TCGA-G4-6588	2.18082	Dead	58	FEMALE	Stage IIA	T3	N0	M0	Cecum	NO	NO	NO	NO	NO
TCGA-AA-3930	0.167123	Alive	66	MALE	Stage IV	T3	N2	M1	Ascending Colon	NO	YES	NO	NO	NO
TCGA-AA-A02K	1.16712	Alive	50	MALE	Stage IV	T4	N2	M1	Ascending Colon	NO	YES	YES	NO	NO
TCGA-D5-5541	4.66027	Dead	63	MALE	Stage IIIB	T3	N1a	M0	Sigmoid Colon	NO	YES	NO	NO	NO
TCGA-AA-A00W	1.24932	Dead	80	MALE	Stage I	T1	N0	M0	Sigmoid Colon	NO	NO	NO	NO	NO
TCGA-D5-6923	1.03562	Dead	57	MALE	Stage I	T2	N0	M0	Sigmoid Colon	NO	NO	NO	NO	NO
TCGA-CK-5915	0	Dead	63	MALE	Stage I	T2	N0	MX	Sigmoid Colon	NO	NO	NO	NO	NO
TCGA-G4-6321	1.8411	Dead	60	FEMALE	Stage III	T2	N1	MX	Cecum	NO	YES	NO	NO	NO
TCGA-AA-A01G	1	Dead	63	MALE	Stage IIA	T3	N0	M0	Cecum	NO	NO	NO	NO	NO
TCGA-AA-3715	1.5863	Alive	77	MALE	Stage II	T3	N0	M0	Ascending Colon	NO	NO	NO	NO	NO
TCGA-AA-3680	0.917808	Alive	67	FEMALE	Stage IV	T4	N2	M1	Cecum	NO	YES	NO	NO	NO
TCGA-AZ-6598	4.11781	Alive	77	FEMALE	Stage II	T3	N0	MX	Cecum	NO	NO	NO	NO	NO
TCGA-AA-3538	2.16712	Dead	54	FEMALE	Stage I	T2	N0	M0	Descending Colon	NO	NO	NO	NO	NO
TCGA-AA-3684	0	Dead	65	FEMALE	Stage IV	T4	N2	M1	Cecum	NO	NO	NO	NO	UNKNOW
TCGA-AA-3556	1.91781	Dead	78	MALE	Stage I	T2	N0	M0	Sigmoid Colon	NO	NO	NO	NO	NO
TCGA-AZ-6601	8.33425	Alive	68	MALE	Stage II	T3	N0	M0	Sigmoid Colon	NO	NO	NO	NO	NO
TCGA-AY-6386	1.48493	Dead	66	FEMALE	Stage IIIB	T3	N1a	M0	Cecum	NO	YES	NO	NO	NO
TCGA-AZ-4615	2.74521	Dead	84	MALE	Stage IIIB	T3	N1	M0	Cecum	NO	YES	NO	NO	NO
TCGA-AZ-4308	9.10685	Dead	47	FEMALE	Stage IIIB	T3	N1	M0	Sigmoid Colon	NO	YES	NO	NO	NO
TCGA-NH-A50T	1.51507	Dead	68	FEMALE	Stage IIA	T3	N0	MX	Splenic Flexure	NO	NO	NO	NO	NO
TCGA-AA-3542	1.08219	Dead	69	MALE	Stage IIIC	T3	N2	M0	Sigmoid Colon	NO	YES	NO	NO	NO
TCGA-AY-6196	0.0164384	Dead	47	MALE	Stage IIIC	T3	N2b	unknow	Cecum	NO	NO	NO	NO	NO
TCGA-CA-6717	1.06301	Dead	57	MALE	Stage IIA	T3	N0	M0	Ascending Colon	NO	YES	NO	NO	NO
TCGA-AA-3524	3.00274	Dead	85	MALE	Stage II	T3	N0	M0	Sigmoid Colon	NO	NO	NO	NO	NO
TCGA-CM-5860	2.66849	Dead	44	MALE	Stage IIA	T3	N0	M0	Ascending Colon	NO	YES	NO	NO	NO
TCGA-F4-6854	0.0438356	Dead	77	FEMALE	Stage IIA	T3	N0	M0	Sigmoid Colon	NO	NO	NO	NO	NO
TCGA-AA-3977	2.08493	Dead	65	MALE	unknow	T2	N0	unknow	Sigmoid Colon	NO	NO	NO	NO	NO
TCGA-CK-5916	1.76164	Alive	71	FEMALE	Stage I	T1	N0	M0	Cecum	NO	NO	NO	NO	NO
TCGA-AA-3655	5.08493	Dead	68	MALE	Stage II	T3	N0	M0	Sigmoid Colon	NO	NO	NO	NO	NO
TCGA-AA-3520	2.00274	Dead	86	FEMALE	Stage II	T3	N0	M0	Ascending Colon	NO	NO	NO	NO	NO
TCGA-G4-6297	6.86575	Dead	55	FEMALE	Stage IV	T3	N2	M1	Cecum	NO	YES	NO	NO	NO
TCGA-G4-6298	0	Alive	90	MALE	Stage IIIB	T4a	N1	MX	Cecum	NO	YES	NO	NO	NO
TCGA-G4-6628	6.6411	Dead	78	MALE	Stage I	T2	N0	M0	Cecum	NO	NO	NO	NO	NO
TCGA-AA-A00A	3.16986	Dead	80	MALE	Stage IIA	T3	N0	M0	Ascending Colon	NO	NO	NO	NO	NO
TCGA-AZ-6608	0.161644	Alive	55	FEMALE	Stage IIIA	T2	N1	M0	Sigmoid Colon	NO	NO	NO	NO	NO
TCGA-G4-6295	0.69589	Dead	70	FEMALE	Stage II	T3	N0	M0	Cecum	NO	NO	NO	NO	NO
TCGA-AD-6901	1.86849	Alive	78	MALE	unknow	T3	N0	MX	Cecum	NO	YES	NO	NO	NO
TCGA-CM-5861	1.25205	Dead	63	FEMALE	Stage IIA	T3	N0	M0	Cecum	NO	NO	NO	NO	NO
TCGA-A6-6650	1.71781	Dead	69	FEMALE	Stage IIA	T3	N0	M0	Cecum	NO	NO	NO	NO	NO
TCGA-AA-A029	4.33151	Dead	67	MALE	Stage II	T3	N0	M0	Cecum	NO	NO	NO	NO	NO
TCGA-AA-3979	2	Dead	84	MALE	Stage IIA	T3	N0	M0	Sigmoid Colon	NO	NO	NO	NO	NO
TCGA-NH-A6GC	1.06575	Dead	66	FEMALE	Stage IVB	T4b	N1b	M1b	Descending Colon	NO	YES	NO	YES	NO
TCGA-DM-A280	0.646575	Alive	70	FEMALE	Stage IIA	T3	N0	M0	Ascending Colon	NO	NO	NO	NO	NO
TCGA-AA-A017	1.25205	Dead	57	FEMALE	Stage IIA	T3	N0	M0	Sigmoid Colon	NO	NO	NO	NO	NO
TCGA-AA-3869	2.25205	Alive	76	MALE	Stage IV	T4	N2	M1	Cecum	NO	YES	NO	NO	NO
TCGA-CM-6677	0.923288	Dead	75	FEMALE	Stage IIA	T3	N0	M0	Hepatic Flexure	NO	NO	NO	NO	NO
TCGA-AA-A01R	2.91781	Dead	47	MALE	Stage III	T3	N2	M0	Ascending Colon	NO	YES	NO	NO	YES
TCGA-DM-A0X9	9.97534	Dead	71	FEMALE	Stage IIA	T3	N0	M0	Ascending Colon	NO	NO	NO	NO	NO
TCGA-AZ-4614	0.471233	Alive	71	FEMALE	Stage IVA	T4a	N1	M1	Hepatic Flexure	NO	NO	NO	NO	NO
TCGA-AD-6888	1.29315	Alive	73	MALE	Stage IIIB	T3	N1b	M0	Hepatic Flexure	NO	NO	NO	NO	NO
TCGA-F4-6855	3.95068	Dead	70	FEMALE	Stage IIA	T3	N0	M0	Sigmoid Colon	NO	NO	NO	NO	NO
TCGA-CM-5868	1.41918	Dead	59	FEMALE	Stage IVA	T4a	N1a	M1a	Sigmoid Colon	NO	YES	NO	NO	NO
TCGA-AA-A01I	2.58356	Dead	76	MALE	Stage I	T2	N0	M0	Sigmoid Colon	NO	NO	NO	NO	NO
TCGA-A6-5661	2.79452	Dead	80	FEMALE	Stage IIA	T3	N0	M0	Ascending Colon	NO	NO	NO	NO	NO
TCGA-A6-2680	2.92603	Dead	72	FEMALE	Stage II	T3	N0	M0	Hepatic Flexure	NO	NO	NO	NO	NO
TCGA-SS-A7HO	5.01096	Dead	44	FEMALE	Stage IIB	T4a	N0	M0	Cecum	NO	YES	NO	NO	NO
TCGA-AA-A02Y	3.33151	Dead	73	MALE	Stage I	T2	N0	M0	Cecum	NO	NO	NO	NO	NO
TCGA-DM-A1D4	7.72877	Alive	80	MALE	Stage IIA	T3	N0	M0	Cecum	NO	NO	NO	NO	NO
TCGA-DM-A28E	9.99452	Dead	72	FEMALE	Stage IIA	T3	N0	M0	Sigmoid Colon	NO	NO	NO	NO	NO
TCGA-AA-3845	0	Alive	86	FEMALE	Stage IIA	T3	N0	M0	Ascending Colon	NO	NO	NO	NO	UNKNOW
TCGA-AD-6964	0.906849	Alive	58	MALE	unknow	T4a	N2b	unknow	Cecum	NO	YES	NO	NO	NO
TCGA-AD-A5EK	1.36986	Dead	51	MALE	Stage I	T2	N0	MX	Ascending Colon	NO	NO	NO	NO	NO
TCGA-DM-A1HA	7.12329	Dead	82	MALE	Stage IIIC	T3	N2	M0	Ascending Colon	NO	NO	NO	NO	NO
TCGA-AA-3496	0.0849315	Dead	83	FEMALE	Stage II	T3	N0	M0	Ascending Colon	NO	NO	NO	NO	UNKNOW
TCGA-AA-3527	0	Dead	90	FEMALE	Stage IIA	T3	N0	M0	Cecum	NO	NO	NO	NO	UNKNOW
TCGA-G4-6323	1.14795	Dead	50	MALE	Stage IA	Tis	N0	MX	Cecum	NO	NO	NO	NO	NO
TCGA-F4-6704	0.128767	Dead	60	MALE	Stage IIIC	T3	N2b	MX	Sigmoid Colon	NO	NO	NO	NO	UNKNOW
TCGA-AA-A00N	0.334247	Alive	75	MALE	Stage IIB	T4	N0	M0	Cecum	NO	NO	NO	NO	UNKNOW
TCGA-AD-6889	6.93699	Alive	76	MALE	Stage IIA	T3	N0	M0	Ascending Colon	NO	YES	NO	NO	NO
TCGA-AA-3531	2.83562	Dead	75	FEMALE	Stage IIA	T3	N0	M0	Sigmoid Colon	NO	NO	NO	NO	NO
TCGA-AD-A5EJ	0	Dead	74	FEMALE	Stage IIA	T3	N0	MX	Cecum	NO	NO	NO	NO	UNKNOW
TCGA-CK-4948	12.3342	Dead	45	FEMALE	Stage III	T3	N1	M0	Sigmoid Colon	NO	NO	NO	NO	NO
TCGA-CM-5344	1.83562	Dead	39	FEMALE	Stage IIIB	T3	N1b	M0	Sigmoid Colon	NO	YES	NO	NO	NO
TCGA-AA-A00J	1.50411	Dead	80	MALE	Stage IIIB	T4	N1	M0	Ascending Colon	NO	YES	NO	NO	NO
TCGA-D5-6538	1.4274	Dead	79	FEMALE	Stage IIIB	T3	N2	M0	Hepatic Flexure	NO	YES	NO	NO	NO
TCGA-A6-A567	5.15342	Alive	56	MALE	Stage IV	T3	N1	M1	Sigmoid Colon	NO	NO	NO	NO	NO
TCGA-AA-3525	0.00273973	Dead	90	MALE	Stage IIIB	T3	N1	M0	Hepatic Flexure	NO	NO	NO	NO	NO
TCGA-AZ-5407	7.35068	Dead	51	FEMALE	Stage I	T1	N0	M0	Cecum	NO	NO	NO	NO	NO
TCGA-G4-6627	5.9589	Dead	84	MALE	Stage IIA	T3	N0	M0	Ascending Colon	NO	NO	NO	NO	NO
TCGA-DM-A28C	6.78082	Alive	74	MALE	Stage IIA	T3	N0	M0	Sigmoid Colon	NO	NO	NO	NO	NO
GEO-COAD（GSE103479）
GSM2772122	7.31783	Alive	48	Female	IIB	T4	N0	Mx	Sigmoid
GSM2772123	3.30133	Dead	94	Female	IIB	T4	N0	Mx	Ascending Colon
GSM2772124	7.35067	Alive	47	Female	IIA	T3	N0	Mx	Sigmoid
GSM2772125	1.8055	Dead	77	Female	IIIB	T3	N1	Mx	Ascending Colon
GSM2772126	7.30683	Alive	60	Male	IIIA	T2	N1	Mx	Sigmoid
GSM2772127	7.29317	Alive	68	Female	IIIB	T3	N1	Mx	Caecum
GSM2772128	1.62192	Dead	67	Male	IIIB	T4	N1	Mx	Ascending Colon
GSM2772129	5.57258	Dead	73	Male	IIA	T3	N0	Mx	Sigmoid
GSM2772130	7.05483	Alive	80	Female	IIA	T3	N0	Mx	Caecum
GSM2772132	7.23558	Alive	76	Male	IIA	T3	N0	Mx	Hepatic flexure
GSM2772133	6.96442	Dead	84	Female	IIIB	T3	N1	Mx	Sigmoid
GSM2772134	7.01917	Alive	71	Male	IIA	T3	N0	M0	Sigmoid
GSM2772135	4.17808	Alive	73	Male	IIA	T3	N0	Mx	Sigmoid
GSM2772136	7.07942	Alive	72	Male	IIA	T3	N0	Mx	Distal
GSM2772137	6.99725	Alive	61	Female	IIA	T3	N0	Mx	Hepatic flexure
GSM2772138	6.85208	Alive	58	Male	IIA	T3	N0	Mx	Sigmoid
GSM2772139	2.0575	Dead	75	Female	IIA	T3	N0	Mx	Sigmoid
GSM2772140	6.4685	Alive	80	Male	IIA	T3	N0	Mx	Sigmoid
GSM2772141	1.55617	Dead	78	Male	IIIB	T3	N2	Mx	Sigmoid
GSM2772142	3.03292	Dead	70	Female	IIIB	T3	N1	Mx	Hepatic flexure
GSM2772144	6.77808	Alive	52	Female	IIIB	T3	N2	Mx	Rectosigmoid
GSM2772145	2.88492	Dead	84	Female	IIIC	T4a	N2a	Mx	Right colon
GSM2772146	0.624667	Dead	72.2	Male	IIIC	T4b	N1a	Mx	Sigmoid
GSM2772147	0.6055	Dead	74.4	Male	IIIC	T4b	N1a	Mx	Right colon
GSM2772148	4.75617	Alive	52.6	Female	IIIB	T3	N1a	Mx	Sigmoid
GSM2772149	1.78633	Dead	65.2	Female	IIIC	T4a	N2a	Mx	Right colon
GSM2772150	1.86025	Alive	73.6	Male	IIC	T4b	N0	Mx	Right colon
GSM2772151	3.4685	Alive	77.1	Female	IIA	T3	N0	Mx	Sigmoid
GSM2772152	4.62192	Alive	63	Female	IIA	T3	N0	Mx	Right colon
GSM2772153	4.77258	Alive	55.5	Male	IIIB	T3	N1b	Mx	Sigmoid
GSM2772154	2.82742	Dead	85.7	Male	IIA	T3	N0	Mx	Sigmoid
GSM2772155	0.0191667	Dead	NA	Male	IIA	T3	N0	Mx	Sigmoid
GSM2772156	3.72058	Alive	87.2	Female	IIC	T4b	N0	M0	Left Colon
GSM2772157	1.011	Dead	80.8	Female	IIA	T3	N0	Mx	Right colon
GSM2772158	3.77533	Alive	68.5	Female	IIA	T3	N0	Mx	Right colon
GSM2772159	4.02742	Alive	81.8	Male	IIIB	T3	N1a	Mx	Sigmoid
GSM2772160	3.97808	Alive	71.5	Male	IIC	T4b	N0	Mx	Left Colon
GSM2772161	0.0301667	Dead	86.5	Male	IIA	T3	N0	Mx	Right colon
GSM2772162	4.12325	Alive	65.4	Male	IIIC	T4b	N1a	Mx	Sigmoid
GSM2772163	#VALUE!	NA	73.1	Male	IIB	T4a	N0	Mx	Right colon
GSM2772164	3.8685	Alive	78.8	Female	IIIC	T4b	N1b	M0	Left Colon
GSM2772165	0.575333	Alive	85.3	Male	IIIC	T4b	N1b	M0	Left Colon
GSM2772166	0.104083	Alive	63.8	Female	IIC	T4b	N0	Mx	Right colon
GSM2772167	4.01917	Alive	67	Male	IIIC	T4b	N2b	Mx	Sigmoid
GSM2772168	4.04658	Alive	76.5	Female	IIIC	T4b	N2a	Mx	Sigmoid
GSM2772169	3.4685	Alive	61	Male	IIA	T3	N0	M0	Left Colon
GSM2772170	0.832917	Dead	NA	Female	IIIC	T4a	N2b	Mx	Right colon
GSM2772171	1.0685	Dead	65	Male	IIIB	T4a	N1b	Mx	Left Colon
GSM2772172	3.73975	Alive	65.9	Male	IIIC	T4a	N2a	M0	Right colon
GSM2772173	3.98358	Alive	78.4	Female	IIIB	T3	N1a	Mx	Right colon
GSM2772174	3.61642	Alive	73	Female	IIC	T4b	N0	Mx	Sigmoid
GSM2772175	0.901333	Dead	81.2	Female	IIA	T3	N0	Mx	Sigmoid
GSM2772176	0.484917	Dead	81.3	Male	IIIC	T4a	N2b	M0	Right colon
GSM2772177	0.441083	Dead	74.9	Male	IIC	T4b	N0	Mx	Sigmoid
GSM2772178	3.74792	Alive	57.1	Male	IIIB	T3	N1b	Mx	Left Colon
GSM2772179	3.70683	Alive	71.5	Male	IIIC	T4b	N1b	Mx	Right colon
GSM2772180	3.17258	Dead	69.1	Female	IIIB	T3	N1	M0	Transverse/left colon
GSM2772182	8.5425	Alive	65.8	Female	IIA	T3	N0	M0	left colon/cecum
GSM2772183	8.73425	Alive	68.4	Male	IIA	T3	N0	M0	Left colon
GSM2772184	1.1945	Dead	74.9	Female	IIA	T3	N0	M0	Caecum
GSM2772185	0.0274167	Dead	67.4	Male	IIA	T3	N0	M0	Left colon
GSM2772187	3.73975	Dead	62.6	Male	IIIB	T3	N1	M0	Ascending Colon
GSM2772188	6.63558	Alive	63.4	Male	IIA	T3	N0	M0	Sigmoid
GSM2772189	6.59725	Alive	66	Male	IIIB	T3	N1	M0	Sigmoid
GSM2772190	3.75342	Dead	73.5	Male	IIIB	T4	N1	M0	Ascending Colon
GSM2772191	0.8	Dead	84.2	Female	IIIC	T4	N2	M0	Ascending Colon
GSM2772193	5.69042	Alive	78.3	Male	IIA	T3	N0	M0	Ascending Colon
GSM2772194	5.30133	Alive	42.5	Female	IIIB	T3	N1	M0	Rectosigmoid
GSM2772196	4.8685	Alive	69.6	Female	IIIB	T2	N2	M0	Sigmoid
GSM2772197	2.30683	Dead	84.9	Male	IIIB	T3	N2	M0	Rectosigmoid
GSM2772199	7.82467	Alive	75.9	Male	IIIA	T2	N1	M0	Ascending Colon
GSM2772200	7.56442	Dead	63	Male	IIA	T3	N0	M0	Sigmoid
GSM2772202	3.98358	Dead	86.6	Female	IIA	T3	N0	M0	Caecum
GSM2772204	0.627417	Dead	77.7	Female	IIIB	T4	N1	M0	Caecum
GSM2772205	3.33425	Dead	75.5	Male	IIA	T3	N0	M0	Sigmoid
GSM2772206	4.73425	Alive	78.6	Male	IIA	T3	N0	M0	Ascending Colon
GSM2772207	3.44108	Dead	83.9	Female	IIIA	T2	N1	M0	Caecum
GSM2772214	2.53425	Dead	56.4	Female	IIIB	T3	N1	M0	right colon
GSM2772217	8.16708	Alive	75.6	Male	IIIB	T3	N1	M0	right colon
GSM2772218	4.663	Dead	86.1	Female	IIIB	T4a	N1b	Mx	Right colon
GSM2772219	4.76708	Dead	84.6	Male	IIIB	T3	N1b	M0	Left Colon
GSM2772220	2.96167	Dead	76.6	Male	IIIB	T3	N1a	Mx	Right colon
GSM2772221	7.61367	Alive	73.3	Male	IIA	T3	N0	M0	Right colon
GSM2772224	8.77258	Alive	69	Male	IIA	T3	N0	M0	Left Colon
GSM2772226	7.34792	Alive	73.8	Male	IIIB	T3	N1a	M0	Left Colon
GSM2772227	7.50408	Alive	59	Male	IIA	T3	N0	M0	Right colon
GSM2772229	5.95067	Dead	82.7	Male	IIB	T4a	N0	Mx	Right colon
GSM2772230	4.88767	Dead	88	Female	IIA	T3	N0	Mx	Right colon
GSM2772231	7.96708	Alive	44.1	Female	IIA	T3	N0	M0	Left Colon
GSM2772235	8.10958	Alive	69.7	Male	IIIB	T4a	N1b	M0	Right colon
GSM2772236	7.69042	Alive	67.6	Female	IIA	T3	N0	Mx	Right colon
GSM2772237	4.07125	Dead	80.2	Female	IIA	T3	N0	M0	Right colon
GSM2772238	5.23833	Alive	69.6	Male	IIA	T3	N0	Mx	Left Colon
GSM2772239	7.70408	Alive	72.5	Female	IIA	T3	N0	M0	Right colon
GSM2772240	8.31508	Alive	61.9	Female	IIA	T3	N0	M0	Right colon
GSM2772241	1.52875	Dead	61.8	Male	IIB	T4a	N0	Mx	Left Colon
GSM2772242	3.11508	Dead	68.7	Male	IIIC	T3	N2b	Mx	Sigmoid
GSM2772243	4.97533	Alive	60.1	Male	IIIB	T4	N1	M0	Caecum
GSM2772245	4.80825	Alive	81.2	Female	IIA	T3	N0	M0	Caecum
GSM2772246	4.63292	Alive	60.7	Male	IIA	T3	N0	M0	Sigmoid
GSM2772247	4.72325	Alive	75.3	Female	IIA	T3	N0	M0	Sigmoid
GSM2772249	4.36167	Alive	57	Female	IIIB	T3	N1	M0	Sigmoid
GSM2772250	4.537	Alive	71.1	Male	IIA	T3	N0	M0	Sigmoid
GSM2772251	4.43017	Alive	66.8	Female	IIA	T3	N0	M0	Rectosigmoid
GSM2772252	4.44658	Alive	68.5	Male	IIA	T3	N0	M0	Sigmoid
GSM2772253	3.78358	Alive	53.2	Male	IIA	T3	N0	M0	Descending colon
GSM2772255	3.23558	Dead	72.9	Female	IIIB	T3	N2	M0	Caecum
GSM2772259	3.71233	Alive	62.2	Male	IIB	T4	N0	M0	Sigmoid
GSM2772260	4.09042	Alive	67.2	Female	IIIC	T4a	N2a	M0	Sigmoid
GSM2772261	3.30683	Alive	83.8	Male	IIA	T3	N0	M0	Caecum
GSM2772263	1.67942	Dead	62.1	Male	IIIB	T3	N1	M0	Ascending Colon
GSM2772264	3.60275	Alive	86.8	Male	IIIB	T3	N1	M0	Hepatic flexure
GSM2772265	3.07942	Alive	59.1	Female	IIA	T3	N0	M0	Caecum
GSM2772266	3.14792	Alive	70.4	Female	IIIB	T3	N1a	M0	Caecum
GSM2772267	3.72875	Alive	72.6	Male	IIA	T3	N0	M0	Hepatic flexure
GSM2772268	3.263	Alive	60.8	Male	IIIB	T3	N1a	M0	Ascending Colon
GSM2772270	7.67125	Alive	55	Female	IIIB	T3	N1	Mx	Sigmoid
GSM2772271	7.63292	Alive	48	Male	IIIB	T3	N2	Mx	Sigmoid
GSM2772272	3.3945	Dead	81	Male	IIIB	T3	N1	Mx	Caecum + Ascending Colon
GSM2772273	2	Dead	46	Female	IIIA	T1	N1	Mx	Sigmoid
GSM2772274	10.9562	Alive	52	Male	IIA	T3	N0	Mx	Right colon
GSM2772276	11.937	Alive	73.8	Female	IIB	T4a	N0	Mx	Right colon
GSM2772277	3.00825	Dead	64.1	Female	IIA	T3	N0	M0	Sigmoid

## Sheet: Table S3
Table S3: Relative infiltration content of various types of immune cells
id	B cells naive	B cells memory	Plasma cells	T cells CD8	T cells CD4 naive	T cells CD4 memory resting	T cells CD4 memory activated	T cells follicular helper	T cells regulatory (Tregs)	T cells gamma delta	NK cells resting	NK cells activated	Monocytes	Macrophages M0	Macrophages M1	Macrophages M2	Dendritic cells resting	Dendritic cells activated	Mast cells resting	Mast cells activated	Eosinophils	Neutrophils
TCGA_TCGA-AA-A01K	0.0353437	0.0168452	0.0819091	0.0694764	0	0.0802868	0	0.121615	0.0302778	0	0	0.064934	0	0.244112	0.0412593	0.139577	0.0189956	0	0	0.0553674	0	0
TCGA_TCGA-AA-3968	0.041098	0	0.104457	0.0876955	0	0.097121	0.0530322	0.0601318	0	0	0	0.0749302	0.0122328	0.101509	0.0421875	0.148667	0.058042	0.0207241	0	0.0702077	0.019162	0.00880302
TCGA_TCGA-CM-5349	0.107062	0	0	0.0302839	0	0.00491873	0.0473462	0.0534943	0.0235718	0	0	0.103129	0	0.475502	0.0471389	0.075045	0	0	0	0.024331	0	0.00817792
TCGA_TCGA-F4-6809	0.0912906	0.0690864	0.0454391	0.130522	0	0.0955907	0	0.105473	0.0250519	0	0	0.0515752	0.0287079	0.176916	0.0883969	0.0302338	0.0317157	0	0	0.0300006	0	0
TCGA_TCGA-AD-6548	0.0843497	0	0.0439845	0.0910321	0	0.00505491	0.141801	0.0541853	0	0	0	0.0660865	0	0.157238	0.0987052	0.0785301	0.0250063	0	0	0.147848	0.00617868	0
TCGA_TCGA-A6-A56B	0.0354863	0	0	0	0	0.211564	0	0.0849779	0.0141321	0	0	0.0992204	0	0.337032	0	0.104096	0.00228314	0	0	0.101882	0.0093254	0
TCGA_TCGA-G4-6321	0.0915088	0	0.0631307	0.30318	0	0.116781	0	0.0625091	0.0187628	0	0	0.0461577	0.0304713	0	0	0	0	0.0496828	0	0.217465	0.000350344	0
TCGA_TCGA-AA-3675	0.069349	0	0.0169205	0.0531506	0	0.152473	0	0.0328494	0.00159528	0	0	0.0303338	0.0295325	0.0362989	0.0487308	0	0.0516185	0.0188087	0	0.430154	0.0108183	0.0173667
TCGA_TCGA-AA-3554	0.0120102	0.0183167	0.051333	0.059316	0	0.0631732	0	0.0252801	0.0190884	0	0	0.0507274	0	0.283126	0.0232427	0.0714394	0.0109033	0	0	0.245043	0.0288111	0.0381902
TCGA_TCGA-CM-5863	0.0714554	0	0.0353905	0.0968997	0	0.169441	0	0.0311946	0	0	0	0.0555693	0.0404717	0.157797	0.0768555	0.132568	0.0532221	0	0	0.0619509	0	0.0171847
TCGA_TCGA-CM-4744	0.0100964	0	0	0.42494	0	0	0.111589	0.182976	0.0112652	0	0.00518032	0.0528122	0.0266178	0	0.037303	0.0187733	0.0726376	0.037031	0	0.0067488	0	0.00202914
TCGA_TCGA-A6-2671	0.00914931	0	0	0.0852193	0	0.0434239	0	0.0716233	0.0325023	0	0	0.0593476	0.0300822	0.221137	0.0257766	0.207404	0	0.0253508	0	0.138915	0	0.0500684
TCGA_TCGA-AZ-5403	0	0.0663147	0	0.0686354	0	0.0623596	0.0178917	0	0.00838437	0	0	0.075336	0.00753694	0.401432	0	0.076576	0.0570238	0.0271308	0	0.1026	0.00981007	0.0189681
TCGA_TCGA-AA-3521	0	0.014108	0.079937	0.0981413	0	0.137424	0	0.0631468	0	0	0	0.0622963	0.00866889	0.0794658	0.0222329	0.175459	0.0439851	0.0146877	0	0.175262	0	0.0251855
TCGA_TCGA-AD-6895	0.00292091	0	0	0.226707	0	0.0705701	0.171155	0.116698	0	0	0	0.125078	0.0249976	0.054385	0.0851216	0.0711133	0.00140881	0.0165869	0.0300752	0	0	0.00318214
TCGA_TCGA-4N-A93T	0.0462727	0.063825	0.234803	0.119956	0	0.0487506	0	0.172654	0	0	0	0.0488694	0.0955537	0	0	0	0	0.0692216	0	0.100094	0	0
TCGA_TCGA-AA-A022	0	0.0194331	0.0820475	0.444464	0	0	0.108076	0.0593692	0.0278549	0	0	0.0796018	0.0173882	0.0139288	0.0740334	0.0416841	0.0105457	0.00551481	0.010553	0	0	0.00550534
TCGA_TCGA-AA-3492	0	0.0379913	0.0045308	0.24824	0	0.0133545	0.0144684	0.0310447	0.0217408	0	0	0.0565299	0.0449347	0.0559323	0.0787662	0.0680661	0.0926694	0	0	0.227756	0.00397489	0
TCGA_TCGA-D5-6923	0.018807	0	0	0.014582	0	0.116397	0	0.0469561	0.0117773	0	0.0299106	0.0160676	0	0.322556	0.0223225	0.016997	0	0.0176112	0	0.360166	0	0.00584882
TCGA_TCGA-A6-6648	0.0840461	0	0.187583	0.0468866	0	0.201785	0.140733	0	0	0	0	0.0801884	0.0258488	0.0354475	0.037544	0.0144683	0.0350409	0.0357556	0	0.0746726	0	0
TCGA_TCGA-AZ-4308	0	0.0719216	0.00850601	0.157457	0	0	0	0.121093	0.0513507	0	0	0.0674144	0.0250753	0.353574	0.0593772	0.00339005	0.021452	0	0	0.0593896	0	0
TCGA_TCGA-4T-AA8H	0	0.0479523	0.296237	0.104988	0	0.136337	0	0.0240317	0.0101289	0	0.00895936	0	0.0527505	0	0	0	0	0.127783	0	0.165378	0.00586547	0.0195878
TCGA_TCGA-AZ-6605	0.0424635	0	0.110638	0.0370024	0	0.106398	0	0.0701128	0.0269059	0	0	0.0240834	0	0.326493	0.0704872	0.106425	0	0	0	0.0789904	0	0
TCGA_TCGA-D5-6532	0	0.220077	0	0.177986	0	0	0.221102	0	0	0	0.0182997	0	0.0838515	0.0944175	0.000719661	0	0	0.0620906	0.101192	0	0	0.0202628
TCGA_TCGA-AD-6901	0.00338243	0.0236651	0.00267299	0.115637	0	0.0697346	0	0.0570046	0.0134351	0	0	0.109783	0	0.291871	0.140187	0.129859	0.0133297	0	0	0.0294396	0	0
TCGA_TCGA-AA-3655	0	0.0753876	0.0575062	0.0844691	0	0.16847	0	0.0642872	0.0386497	0	0	0.0305891	0	0.112318	0.0553048	0.177496	0.000355767	0.0426401	0	0.0775684	0	0.0149572
TCGA_TCGA-NH-A50U	0.0394422	0	0	0.0685815	0	0.0450287	0	0.0337578	0.0534387	0	0	0.0789688	0	0.442706	0	0.0346882	0	0.0664303	0	0.126949	0.0100096	0
TCGA_TCGA-A6-A566	0	0.00776452	0	0.0136875	0	0.0523376	0	0.0370728	0.0485728	0.000633812	0	0.00150224	0	0.482743	0.00576261	0.178146	0.00221531	0.00237054	0	0.167192	0	0
TCGA_TCGA-G4-6303	0	0.060323	0.0317707	0.0823232	0	0.11738	0	0.0484162	0.0162911	0	0.0296601	0	0	0.218006	0	0	0.0171939	0.00143684	0	0.375501	0.00169844	0
TCGA_TCGA-D5-6927	0	0.0305692	0.0192302	0.0996142	0	0.03978	0.0402344	0.0956693	0.00211026	0	0	0.0316173	0	0.0538952	0.0901949	0.0592307	0.0258488	0	0	0.36597	0.0225998	0.023436
TCGA_TCGA-A6-6780	0	0.00824973	0	0.0238133	0	0.104354	0.0588768	0.0349042	0	0.00671325	0	0.0674435	0	0.136699	0.0855902	0.145829	0.018836	0	0	0.26508	0.0184249	0.0251855
TCGA_TCGA-AA-A00W	0	0.086578	0	0.121483	0	0	0.0301105	0.104135	0.0362103	0	0	0.0492534	0.0445307	0	0	0	0	0.131383	0	0.378528	0	0.0177875
TCGA_TCGA-AA-A017	0.010008	0.0209258	0.110632	0.0686924	0	0.0699518	0	0.0646006	0.061114	0	0	0.107538	0.00856748	0.102438	0	0	0	0.0636641	0	0.252817	0	0.05905
TCGA_TCGA-QL-A97D	0	0.0459357	0.1423	0.148813	0	0.148685	0	0.0938751	0.0195371	0	0	0.0257365	0.0343048	0	0.0526588	0.00475045	0.0326367	0	0	0.240447	0.0103194	0
TCGA_TCGA-AA-3534	0.0879974	0	0.0560921	0.0884143	0	0.051515	0.211307	0.0025058	0	0	0.0396581	0.0341324	0	0.0896161	0	0.066126	0.0278239	0.00652585	0	0.214123	0.0241633	0
TCGA_TCGA-CK-6751	0	0.0608365	0.0100975	0.120641	0	0.0796378	0	0.0385204	0.0205457	0	0	0.0690241	0.0172726	0.066062	0.0107903	0	0.0434071	0.025934	0	0.43692	0.000311145	0
TCGA_TCGA-AD-6890	0.0268376	0.0184627	0.0724484	0.132865	0	0	0.189232	0.0452455	0	0	0	0.135048	0.0514778	0.16419	0.0538621	0	0.00636692	0	0	0.103964	0	0
TCGA_TCGA-CM-6678	0	0.0339044	0.0115142	0.0618024	0	0.0540995	0	0.0453625	0.0782194	0	0.0362781	0.0181103	0.0528902	0.359399	0	0	0	0.0507911	0	0.197629	0	0
TCGA_TCGA-AZ-4616	0	0.0308781	0	0.31347	0	0	0.187704	0.0745722	0	0	0.00222582	0.0876084	0.0225881	0.0415384	0.120422	0.0254445	0.0108795	0.0213182	0	0.0599006	0	0.00144971
TCGA_TCGA-AA-3870	0	0.0574322	0.0740954	0.169554	0	0.0103342	0	0.0658648	0.0654198	0	0	0.0157473	0.0151396	0.0982389	0.0525305	0.180651	0.0892045	0.00445468	0.0502262	0	0.0205853	0.0305216
TCGA_TCGA-G4-6322	0.0323289	0	0.0949911	0.0286299	0	0.137213	0	0.0414318	0.0340258	0	0	0.00746292	0.00541006	0.0580921	0	0.0279972	0	0.0309994	0	0.501418	0	0
TCGA_TCGA-AA-3556	0.0317797	0	0.0611835	0.0731853	0	0.143872	0	0.0323077	0.0157115	0	0	0.104907	0.036275	0.0163865	0.0416535	0.112106	0.0321927	0.0517235	0	0.212414	0	0.0343015
TCGA_TCGA-CK-6748	0	0	0	0	0	0.10396	0.00350359	0.0196381	0.0195768	0	0	0.025491	0	0.536254	0.00309441	0.0789411	0	0	0	0.196874	0	0.0126668
TCGA_TCGA-CM-6161	0.0306558	0	0.0237136	0.122482	0	0.1354	0.17922	0.0489347	0	0	0	0.00891567	0	0.102197	0.00837988	0.147712	0.0823327	0.00523608	0	0.0852298	0.01959	0
TCGA_TCGA-5M-AATE	0.13358	0	0.0811945	0.0899131	0	0.146336	0	0.125034	0	0	0.0411464	0	0.0202196	0.213351	0	0.0281287	0	0.0468383	0	0.0742591	0	0
TCGA_TCGA-AA-3846	0.0643666	0	0.0881465	0.0678655	0	0.164939	0.0445683	0.103022	0	0	0	0.0473182	0.0122778	0.00890145	0	0.0965849	0.0736989	0.0677539	0	0.141022	0.0195349	0
TCGA_TCGA-AA-3552	0.192938	0	0.195397	0.072941	0	0.118947	0	0.0276123	0.043629	0	0	0.0850082	0.0128683	0.0364951	0.0430483	0.0849283	0.0172445	0.000538916	0	0.0684046	0	0
TCGA_TCGA-AA-A00D	0.00233747	0.0119651	0.115391	0.198463	0	0.0586696	0.0471486	0.0544024	0.026284	0	0	0.126892	0.0211554	0.0370229	0.117562	0.0981009	0.0648387	0	0	0.0197668	0	0
TCGA_TCGA-AY-4070	0.0837474	0	0.258836	0.114548	0	0.105682	0	0.146376	0.0408537	0	0	0.0212016	0.011675	0.0294674	0.0444029	0.0358443	0.0242554	0.0152343	0	0.0678766	0	0
TCGA_TCGA-AA-3680	0	0.0665999	0.149214	0.151631	0	0.20452	0	0.0757101	0.0185232	0	0	0.0605031	0.0141668	0.0342504	0	0.115128	0.0138116	0.034648	0.0370514	0	0.0242428	0
TCGA_TCGA-DM-A0XF	0.0406992	0	0	0.046628	0	0.144126	0.148683	0.0407023	0	0	0	0.169264	0.057824	0.146116	0.159129	0	0.0386404	0	0.00818746	0	0	0
TCGA_TCGA-AA-3560	0	0.0564526	0.0418523	0.0469935	0	0.216305	0.00430891	0	0.0385451	0	0	0.0485122	0.0442164	0	0.0164096	0.133043	0.0894908	0.0361657	0	0.198114	0.00486284	0.0247278
TCGA_TCGA-CM-6676	0.0284837	0	0	0.0406613	0	0.113555	0.100674	0.0638079	0	0	0	0.0620676	0.0123373	0.283542	0	0.114611	0.039143	0.0412985	0	0.0943266	0	0.00549225
TCGA_TCGA-DM-A28H	0	0.187231	0.0215164	0.164495	0	0	0	0.141926	0	0	0	0.054308	0.0825262	0.240585	0	0	0	0.0337291	0.0736825	0	0	0
TCGA_TCGA-F4-6704	0.0207465	0	0.163167	0.0479321	0	0.130495	0.0105354	0	0.0502881	0	0	0.0358109	0	0.298739	0.0509258	0.166998	0.0109549	0	0.0134067	0	0	0
TCGA_TCGA-AA-A00E	0.0640272	0	0.0430084	0.0755956	0	0.107379	0.0304191	0.0644796	0	0	0	0.099409	0	0.175693	0.120228	0.121849	0.0662505	0	0.0316623	0	0	0
TCGA_TCGA-DM-A1D0	0.0463071	0	0	0	0	0.0518972	0	0.0633179	0	0.032328	0	0.0474238	0.0266518	0.598052	0	0	0	0.0867229	0.0395348	0	0	0.00776476
TCGA_TCGA-AZ-4315	0	0.0752842	0.0114599	0.206345	0	0	0.0389899	0.135992	0	0	0.00807366	0.0478779	0.0370639	0.0323764	0.130897	0.156178	0.027717	0.0213418	0	0.0614584	0	0.0089443
TCGA_TCGA-AA-3525	0.0676514	0	0.253901	0.0745609	0	0.0602313	0	0.0397176	0.0164169	0	0	0.063523	0	0.108936	0.0482689	0.071304	0	0	0	0.157664	0.00959411	0.0282316
TCGA_TCGA-CM-6674	0	0.0312036	0	0.11172	0	0.198901	0	0.0243612	0.0127923	0	0	0.135364	0.0247044	0.160738	0.144119	0.0648696	0.0452333	0	0	0.0459932	0	0
TCGA_TCGA-AA-3663	0	0	0	0.0422465	0	0.156261	0	0.0616838	0.00906338	0	0	0.0296294	0.0475919	0	0.0407589	0.115773	0.0160365	0.021443	0	0.421444	0.0216349	0.016434
TCGA_TCGA-AA-3681	0	0.0132171	0.210182	0.0667945	0	0.0876431	0.0072263	0.0842901	0.0185409	0	0	0.047237	0.00775482	0.0595063	0.0493756	0.093441	0.0173321	0.0119213	0	0.173359	0.0324813	0.0196973
TCGA_TCGA-G4-6307	0.18261	0	0	0.0957688	0.0404421	0	0.382797	0.00618819	0	0	0.0275716	0.0436442	0.0995686	0.108432	0	0	0.000853428	0	0	0	0.0121245	0
TCGA_TCGA-CM-5864	0.109165	0	0.0557095	0.119718	0	0.120145	0.202222	0	0	0	0	0.0479521	0.0429382	0.0860534	0.0089636	0	0.066413	0	0	0.140721	0	0
TCGA_TCGA-AA-A00O	0.109923	0	0	0.0392782	0	0.0970345	0	0.0191915	0.127222	0	0.0553571	0	0.0254791	0.389496	0.037392	0.0296969	0	0	0.0699297	0	0	0
TCGA_TCGA-5M-AAT6	0	0.0376802	0.0838572	0.170186	0	0.0159973	0.0627265	0.0685952	0.0246152	0	0	0.0290472	0	0.137007	0.137152	0.183747	0.0224145	0.00210529	0.0200247	0	0	0.00484497
TCGA_TCGA-AA-3869	0	0.0329906	0.0102791	0.0905702	0	0.075824	0.0414757	0	0.0217284	0	0	0.0131194	0	0.163613	0.0799072	0.0864888	0.0334339	0	0	0.293299	0	0.0572706
TCGA_TCGA-DM-A28G	0.00129535	0.033019	0.170895	0.168162	0	0.105904	0.0355474	0	0.0389638	0.00680451	0	0.0448084	0.0385915	0.208918	0	0	0	0.0242362	0	0.122854	0	0
TCGA_TCGA-AY-6386	0.0101824	0	0.136	0.0589412	0	0.0665144	0	0.0574723	0.023461	0.010948	0	0.00176054	0	0.248304	0.0208792	0.00348918	0.00321952	0.00192864	0	0.349092	0	0.00780744
TCGA_TCGA-AA-A02R	0.00886726	0.0211324	0.00498947	0.192649	0	0.00516358	0.105518	0.0967671	0.00979779	0	0.000505945	0.0673581	0.0210882	0.106765	0.183629	0.0805747	0.0424724	0	0.052722	0	0	0
TCGA_TCGA-CM-4751	0	0.0762812	0.1309	0.184457	0	0.0734844	0.0829465	0.116814	0.0174643	0	0.00435688	0.00948836	0.0105531	0.0204966	0.0793916	0.0991631	0.025135	0.0152971	0	0.0537712	0	0
TCGA_TCGA-A6-5665	0.00893268	0	0.0305341	0.102771	0	0.122872	0.0160188	0.0314356	0	0	0	0.0661974	0.0124509	0.0293182	0.00801621	0.0385054	0.0130662	0.0306925	0	0.435661	0.0332918	0.0202363
TCGA_TCGA-AY-4071	0.00143906	0.0114831	0.168566	0.174133	0	0.10342	0.0217837	0.10217	0.0619747	0	0	0.0359402	0.0149692	0.0323073	0.0496185	0.0869394	0.0497316	0.00454272	0	0.0772655	0	0.00371703
TCGA_TCGA-F4-6806	0.059833	0.00424061	0.228399	0.107836	0	0.150452	0	0.0536478	0.0177732	0	0.000498128	0.031548	0.0406839	0.0360766	0.0144751	0	0.055042	0	0	0.190644	0	0.00885061
TCGA_TCGA-F4-6855	0.0665813	0	0	0.00393048	0	0.214472	0	0.0284134	0.0796257	0	0.0230088	0.0421818	0.0474192	0.30539	0	0.155348	0	0.00628976	0.0201201	0	0.00721875	0
TCGA_TCGA-D5-6930	0.0756318	0	0.134902	0.130771	0	0.0266049	0	0.0761939	0.00600367	0	0	0.130779	0	0.0947353	0.0886633	0.0346412	0.00476031	0	0	0.196314	0	0
TCGA_TCGA-AA-A01C	0	0.104675	0.0105501	0.0839165	0	0.0524175	0.24317	0.0906613	0	0	0	0.0738055	0.0329359	0.142795	0.0329198	0.0714986	0.0107418	0.0278712	0	0.0220423	0	0
TCGA_TCGA-D5-6924	0.066832	0	0.152444	0.0673407	0	0.00442498	0.0230119	0.104558	0	0	0	0.0291567	0	0.289767	0.122848	0.0976149	0.00900551	0	0	0.0329955	0	0
TCGA_TCGA-D5-5541	0.0564058	0	0.0420415	0.0889574	0	0	0.0287953	0.0487756	0.0209557	0.0169668	0	0.00898836	0	0.475591	0.0852983	0.050016	0.0363067	0	0	0.0409018	0	0
TCGA_TCGA-CK-5916	0.0211029	0	0.0552592	0.144517	0	0.0589476	0.0585921	0.0930592	0	0.040198	0	0.0713867	0.000195412	0.118345	0.104368	0.126017	0.0614158	0	0.0359626	0	0	0.0106339
TCGA_TCGA-AA-3812	0	0.0496557	0.0144749	0.0479076	0	0.0180299	0	0.0363936	0.0562416	0	0	0.0262896	0.021517	0.623043	0.00449674	0.0331841	0.0307712	0	0	0.0379951	0	0
TCGA_TCGA-AA-3845	0.0653031	0	0.132694	0.117885	0	0.085326	0.0464427	0.0662792	0	0	0	0.062349	0	0.0732159	0.0775924	0.0917723	0.00764078	0.0204652	0	0.0876609	0.0452441	0.0201289
TCGA_TCGA-CM-6679	0.0575751	0	0.186724	0.0582897	0	0.064392	0.0881335	0.0289723	0	0	0	0.01074	0	0.245379	0.0261837	0.0986793	0.00245798	0	0	0.132474	0	0
TCGA_TCGA-D5-6926	0	0.0106424	0.0428461	0.0523297	0	0.045593	0.041704	0.0202325	0.00345804	0	0	0.0443241	0	0.187645	0.0641659	0.0163893	0.00556708	0	0	0.44125	0	0.023853
TCGA_TCGA-CM-6172	0.0775465	0	0.134913	0.0311945	0	0.207097	0	0	0.00423176	0	0	0.0232123	0.0105686	0.307486	0	0.0795918	0	0.0577583	0	0.0611875	0.00236753	0.00284525
TCGA_TCGA-A6-4105	0.0190637	0	0.0643771	0.154489	0	0.0565979	0.07292	0.0716903	0.00554191	0	0.012258	0	0.0116101	0.0304157	0.0458752	0.120354	0.0290199	0.00947171	0	0.250182	0.0247515	0.0213821
TCGA_TCGA-AY-A8YK	0	0.0606014	0.206946	0.00792542	0	0.0781304	0.147554	0.0293346	0	0	0	0.0389359	0.0330903	0.0798717	0	0.0249647	0	0.0906849	0	0.198938	0	0.00302318
TCGA_TCGA-G4-6627	0.0409007	0.0523756	0.0804895	0.186348	0	0.0180371	0.0365055	0.0789266	0.0218957	0.000143116	0	0.042884	0.00365731	0	0.0856956	0.0677397	0.0379089	0.0424638	0	0.172723	0.0172192	0.014086
TCGA_TCGA-AD-6963	0	0.0393143	0.0398494	0.229425	0	0	0.0927158	0.0864205	0	0	0	0.0629006	0.0217614	0.0195451	0.0972896	0	0.0454604	0	0	0.231238	0	0.0340796
TCGA_TCGA-AA-3861	0.051999	0	0.47074	0.0799434	0	0.120903	0	0.0699675	0.0153567	0	0	0.0379612	0.00770282	0.00028315	0.0284776	0.0205375	0.0239302	0.0181422	0	0.0508179	0.00175499	0.00148238
TCGA_TCGA-G4-6311	0.132733	0	0.00838373	0.0331243	0	0.0330327	0	0.088419	0.0151217	0	0	0	0	0.39204	0.0122533	0.0422223	0	0.0019434	0	0.240726	0	0
TCGA_TCGA-AZ-4323	0.175828	0.0248152	0.161341	0.130026	0	0.134654	0.0146833	0.0922308	0.0521497	0	0	0	0	0.0845258	0.0228516	0.0811262	0	0.00870436	0.0170154	0	0	4.97173e-05
TCGA_TCGA-AA-3952	0.0409887	0	0	0.0323229	0	0.104912	0	0.0828042	0.00709007	0	0	0.0145414	0.0591321	0.0672212	0.0172225	0.147532	0	0.0105796	0	0.346757	0	0.0688956
TCGA_TCGA-CM-5868	0	0.101732	0	0.0765247	0	0.0645278	0	0.0171137	0.0678936	0	0	0.136669	0	0.395127	0.0184986	0.0589022	0.000216298	0.0220613	0.040733	0	0	0
TCGA_TCGA-F4-6856	0.0840644	0	0.0752223	0.255012	0	0.175238	0	0	0.0477058	0	0	0.122766	0.0510883	0.123287	0.046885	0	0	0	0	0.0187304	0	0
TCGA_TCGA-AA-3524	0.0697905	0	0.0475818	0.140477	0	0.0488311	0.0497314	0.0457135	0	0	0	0.101574	0	0	0.0268884	0.0990492	0.0583839	0.0117901	0	0.256534	0.0215373	0.0221181
TCGA_TCGA-DM-A0X9	0	0.089585	0.0155802	0.341033	0	0.0765015	0.0334241	0.172867	0.0318192	0	0	0.00472055	0.0228003	0.0264467	0.076235	0.0343516	0.0202389	0	0.0543964	0	0	0
TCGA_TCGA-A6-2674	0.00462493	0	0.0150907	0	0	0.169009	0	0.0163591	0	0.0154884	0	0.0108072	0	0.121435	0.00778777	0.0438217	0	0.00244393	0	0.48254	0.0103411	0.100252
TCGA_TCGA-AA-3496	0	0.0154444	0.100966	0.0995298	0	0.0372272	0.209443	0.0368266	0	0	0	0.0327817	0	0.0339609	0.0738364	0.188299	0.0488512	0	0	0.114116	0	0.00871838
TCGA_TCGA-AA-A00U	0	0.0161102	0.00127461	0.0905475	0	0.142654	0	0.144662	0.0370147	0	0	0.0275012	0.0908318	0	0	0	0	0.0395538	0	0.409851	0	0
TCGA_TCGA-AD-6965	0.132928	0	0.0215264	0.143647	0	0.02479	0.189866	0.0316204	0	0	0	0.0573583	0	0.302166	0	0.0634305	0	0	0.0326672	0	0	0
TCGA_TCGA-AZ-6600	0.0638535	0.0434543	0.137229	0.0636809	0	0.0547706	0	0.0923145	0.0243589	0	0	0.0301339	0.00439831	0.295275	0.0226844	0.0908374	0.00800283	0.0201026	0.0133528	0.028121	0	0.00742977
TCGA_TCGA-CA-5796	0	0.0602765	0.185203	0.0627364	0	0.254673	0	0	0.0599258	0	0	0.0179737	0.00939729	0.00707661	0	0.0413106	0.060511	0.0387506	0	0.202165	0	0
TCGA_TCGA-A6-2680	0	0.0889384	0.170976	0.0702288	0	0.0163975	0	0.0505572	0.0621102	0	0	0.029355	0.0357635	0.160945	0.0242192	0.109682	0.0366219	0.027732	0	0.0703308	0.0239368	0.0222053
TCGA_TCGA-D5-6540	0.010488	0	0	0.0921837	0	0.0609148	0	0.083808	0.0186944	0	0	0.0452326	0	0.190882	0.042572	0.0231887	0	0.00738148	0	0.381166	0	0.0434883
TCGA_TCGA-AD-6964	0.00423546	0.0171236	0.0968063	0.176809	0	0.0814324	0	0.0870223	0.038856	0.00588246	0	0.0370076	0	0.12057	0.104023	0.175691	0.0376709	0	0.00346605	0.0134044	0	0
TCGA_TCGA-A6-6649	0.0228742	0	0.163412	0.132005	0	0.111342	0	0.0152941	0.0845765	0	0	0.0374964	0.0490288	0.101724	0.0463958	0.0865612	0.0325039	0.0401792	0	0.0643959	0.0122109	0
TCGA_TCGA-CK-4948	0.0301349	0	0	0.00767056	0	0.0654159	0	0.0656737	0.0467097	0	0	0.0260221	0.00318538	0.29288	0	0.0827624	0	0.0876111	0	0.250989	0	0.0409458
TCGA_TCGA-CM-6169	0	0.00723988	0.068031	0.0712636	0	0.029539	0.190467	0.0203538	0	0	0	0.0230842	0	0.320481	0.0652239	0.129769	0.0120826	0	0	0.0445684	0.0100455	0.00785099
TCGA_TCGA-AA-3815	0.0761045	0	0.0142308	0.236364	0	0.027748	0.0551038	0.0806405	0.0284523	0	0	0.0655301	0	0.0858515	0.126285	0.114017	0.0227531	0	0	0.0669198	0	0
TCGA_TCGA-A6-4107	0	0.0446981	0.315629	0.0445081	0	0.0866934	0	0.0797412	0.0432948	0	0	0.0222622	0	0.0832085	0.0256808	0.0922949	0.0574047	0	0	0.0979709	0.00578795	0.000825602
TCGA_TCGA-A6-6142	0.0672675	0	0	0.00855478	0	0.0423088	0	0.027341	0.0778555	0	0	0.0233876	0.00511175	0.23975	0.00858921	0.04516	0.00883711	0.00447051	0	0.413925	0.00241274	0.0250284
TCGA_TCGA-D5-5538	0	0.022141	0.0501273	0.0424662	0	0.0643751	0	0.0466759	0.0365898	0	0	0.0142102	0	0.240062	0.0478797	0.094619	0.0200435	0	0	0.278941	0.0198162	0.0220531
TCGA_TCGA-AA-3862	0	0.0463041	0.0187101	0.179391	0	0.0388847	0.0352427	0.110047	0.0243906	0	0	0.0119564	0.00385024	0.0702	0.0724488	0.0969025	0.00741636	0.0238455	0	0.18238	0.0561809	0.0218501
TCGA_TCGA-WS-AB45	0.0316661	0	0.00606218	0.00402434	0	0.104388	0.0066153	0.00624012	0	0.00622878	0.0134813	0	0.0150023	0.271743	0.0252157	0.180606	0	0	0	0.132625	0.00758025	0.188521
TCGA_TCGA-D5-5539	0	0.060799	0.0275125	0.0452158	0	0.122659	0	0.0140729	0.0157983	0	0.000446822	0.0182399	0	0.404066	0.0198752	0.112621	0	0	0	0.13049	0.0282034	0
TCGA_TCGA-G4-6309	0	0.0952567	0.0204281	0.175847	0	0.169518	0.0165155	0.033867	0.0160578	0.00248588	0	0.0671257	0.0114137	0.0801402	0	0	0.0658561	0.0468234	0	0.198664	0	0
TCGA_TCGA-AU-3779	0.0605879	0	0.151931	0.0285358	0	0.125942	0	0.0453574	0.0600144	0	0.0416801	0	0	0.231552	0.0129473	0.0366307	0	0.017821	0	0.180476	0.00652444	0
TCGA_TCGA-AA-3678	0.0713632	0	0.122749	0.0750273	0	0.161447	0.102606	0	0.0205183	0	0	0.0458105	0.0222159	0.0575959	0.024101	0.0272632	0.0283095	0.0335244	0	0.196353	0	0.0111157
TCGA_TCGA-AA-A00N	0.0348818	0	0	0.043473	0	0.059052	0	0.0113548	0.032017	0	0	0.0761865	0.00400823	0.365679	0.0102266	0.104306	0	0.00122245	0	0.233923	0	0.0236699
TCGA_TCGA-D5-7000	0.0724066	0	0.0524773	0.0960009	0	0.132547	0	0.0307724	0	0	0	0.0322338	0	0.164168	0.0350176	0.0263349	0.00243714	0.0422035	0	0.224115	0.04656	0.0427253
TCGA_TCGA-G4-6588	0	0.0344845	0	0.0467897	0	0.10986	0	0.0290173	0.0191124	0	0	0.0383042	0	0.150925	0.0229919	0.0511286	0	0.00087637	0	0.475348	0	0.0211616
TCGA_TCGA-QG-A5YW	0.153996	0	0.272672	0.0430334	0	0.126319	0	0.0648521	0	0	0	0.00984486	0	0.0605039	0.013309	0.0751779	0	0.0227361	0	0.15223	0.00532535	0
TCGA_TCGA-F4-6854	0.0118067	0.0141648	0.0454594	0.158112	0	0	0.114505	0.0638925	0	0	0	0.0677114	0.0170829	0.245803	0.0541957	0.0545014	0.0138216	0	0	0.138944	0	0
TCGA_TCGA-G4-6586	0.0493074	0	0	0.330371	0	0	0.16542	0.071776	0	0	0	0.126451	0.0244277	0.0221979	0.0338605	0.0239823	0.0192149	0.0175562	0	0.114299	0	0.00113707
TCGA_TCGA-CM-6170	0.0461494	0	0.0697667	0.0630983	0	0.0880566	0	0.0915742	0.00377704	0	0	0.032473	0	0.333548	0.0737435	0.0702364	0	0	0	0.111793	0	0.0157835
TCGA_TCGA-AA-3529	0.0429255	0.0106824	0.0235977	0.0768507	0	0.146723	0.166773	0	0	0	0	0.100499	0	0.0884006	0	0.0585949	0.0729546	0	0	0.110165	0.0641271	0.0377066
TCGA_TCGA-AA-3956	0.154611	0	0.236799	0.0587238	0	0.143276	0.0592942	0	0.0199623	0.0030235	0	0	0.0214377	0.050909	0.00234733	0	0.0719263	0.037282	0	0.125756	0	0.0146515
TCGA_TCGA-AA-A02W	0	0.113024	0	0.178929	0	0.079851	0.131848	0.0980874	0	0	0	0.136227	0.0443248	0.00617241	0.0452371	0.0437569	0.039497	0.044793	0	0.0382527	0	0
TCGA_TCGA-AA-A00R	0.0165097	0.0267379	0.0272671	0.225972	0	0	0.13265	0.0840878	0.0077567	0	0.0106709	0.0855061	0	0.100282	0.104384	0.0730641	0.0200214	0	0	0.0850911	0	0
TCGA_TCGA-CM-6168	0.00945815	0.0198467	0.0233006	0.064443	0	0.102356	0.0053125	0.0321861	0.0351107	0	0	0	0	0.197979	0.0617609	0.165548	0.013306	0	0	0.17854	0.0686447	0.022208
TCGA_TCGA-AZ-4615	0	0	0.00473559	0.314345	0	0.0638083	0.0840991	0.0532476	0.0118385	0.0133624	0	0.0631219	0	0.087537	0.13113	0.104783	0.0163457	0	0.051646	0	0	0
TCGA_TCGA-D5-6922	0	0.071718	0	0.0666409	0	0.097037	0	0.028812	0.0215809	0	0	0.0967246	0	0.243599	0.128528	0.140441	0.0122857	0	0	0.0926321	0	0
TCGA_TCGA-AD-6889	0.0225607	0	0	0.0139882	0	0.181271	0	0.0410501	0.0726843	0	0	0.00556146	0.0130263	0.0211437	0	0	0.00420743	0.0360503	0	0.579176	0	0.00928053
TCGA_TCGA-A6-2679	0	0.0627996	0.213669	0.238974	0	0	0	0.104505	0.0472358	0	0	0.118165	0	0.0984626	0	0.0158745	0	0.0282688	0	0.0593951	0	0.0126498
TCGA_TCGA-D5-5540	0.0467442	0	0	0.156898	0	0	0.192184	0.0619598	0	0	0	0.0920472	0.0200248	0	0.098002	0.0378016	0.0401989	0	0	0.246268	0.00108841	0.00678314
TCGA_TCGA-AZ-6607	0	0.0211915	0.024919	0.158849	0	0.145756	0.00665341	0.051137	0.0245273	0	0	0.0696081	0.0381595	0.025374	0.0284854	0.179359	0	0.0618554	0	0.126056	0.0237261	0.0143447
TCGA_TCGA-AA-A01Q	0.0353897	0	0	0.11833	0	0.0715525	0	0.148283	0.0538532	0	0	0.108687	0.0256651	0	0.0409988	0.0941749	0.0602479	0.023927	0	0.204815	0	0.0140757
TCGA_TCGA-CM-4743	0	0.210131	0	0.123947	0	0.0927223	0.000744739	0.0634757	0	0	0	0.241101	0.0277775	0	0.19774	0	0	0	0	0.0231542	0	0.0192069
TCGA_TCGA-CM-6162	0.0471668	0	0.0212731	0.0915851	0	0.210653	0.0196033	0.010926	0.00148121	0	0.0150159	0	0.0186011	0.183199	0.0905433	0.140593	0.0137474	0	0.0104052	0.0388333	0.0254528	0.0609209
TCGA_TCGA-CK-5912	0.0551045	0	0.0739581	0.0466385	0.0326639	0	0.204802	0	0.00472841	0	0.0366736	0.00389351	0.0448247	0.210136	0	0	0.0114229	0.00236899	0	0.272786	0	0
TCGA_TCGA-G4-6323	0.372621	0	0.205322	0.0921151	0	0.156834	0	0.058699	0.0262954	0	0	0	0.00834737	0.0250562	0	0.0227846	0	0.0298301	0.00209499	0	0	0
TCGA_TCGA-AA-3520	0	0.0369268	0.108206	0.0526132	0	0.0430123	0	0.0735092	0.0358982	0	0	0.0276614	0.00389382	0.127919	0.0355932	0.182051	0.0639401	0.0347085	0	0.0909684	0.0554322	0.027667
TCGA_TCGA-AA-A00F	0	0.0825954	0.091402	0.0499012	0	0.0823176	0	0.105404	0.0406437	0	0	0.0355905	0	0.0768609	0	0.0160296	0.00731331	0.0348376	0	0.377104	0	0
TCGA_TCGA-CM-4752	0.0578096	0	0.0720188	0.103828	0	0.0963059	0.174582	0.084029	0	0	0	0.0625067	0.0146134	0.0545817	0.0937463	0.137733	0.0213857	0	0.0236612	0	0	0.00319873
TCGA_TCGA-AZ-6601	0.0261609	0.0367759	0.0216719	0.0846189	0	0.11655	0.030193	0.042737	0.0387503	0	0	0.0520571	0	0.28361	0.100978	0.1007	0.0159298	0	0	0.0492673	0	0
TCGA_TCGA-A6-6782	0.0699604	0	0.175998	0.147099	0	0	0	0.0481364	0.0214474	0	0	0.0710191	0.0571675	0.106782	0.0859566	0.0207506	0	0	0	0.192383	0	0.00329896
TCGA_TCGA-AA-3715	0.0107774	0	0.0802028	0.121319	0	0.0494306	0	0.0363101	0.035191	0	0.00707981	0.0499792	5.02283e-05	0.168483	0.0563766	0.0828054	0.0126987	0	0	0.274614	0	0.0146826
TCGA_TCGA-CM-5348	0.00050487	0	0	0.00746125	0	0.0719278	0	0	0.0281202	0	0.00639982	0.0109866	0	0.740581	0.00981135	0.0419319	0.0104974	0.0116899	0.0600874	0	0	0
TCGA_TCGA-AA-3821	0.0215185	0	0	0.0533975	0	0.210241	0	0.0532491	0.0230443	0	0	0.0870129	0.00578932	0.169695	0.0664529	0.16478	0.0242213	0	0	0.0845674	0.0146492	0.0213823
TCGA_TCGA-AA-3684	0.0425679	0.0154084	0.08953	0.0795452	0	0.0422389	0	0.0523604	0.0606071	0	0	0.0778694	0	0.202167	0.022971	0.149866	0.0348792	0	0	0.0699712	0.0228433	0.0371742
TCGA_TCGA-AA-A01V	0	0.00480392	0.00764958	0.0484398	0	0.163729	0.17143	0.0525392	0.00181429	0	0	0.117849	0.0424872	0	0	0	0.00921506	0.0200138	0	0.355884	0	0.00414483
TCGA_TCGA-AA-3538	0.00923069	0.034654	0.116395	0.0026545	0	0.0722888	0.104212	0.018945	0	0	0	0.0348063	0	0.22362	0	0.159292	0.0569564	0.0229065	0	0.0833937	0	0.0606456
TCGA_TCGA-CK-4950	0.0037941	0.0226135	0.255008	0.112955	0	0.100007	0.00474395	0.0658355	0.0112685	0	0	0.0615958	0	0.103025	0.0321924	0.0769038	0.0351905	0	0	0.0956209	0	0.0192455
TCGA_TCGA-CK-6747	0.152671	0	0.114813	0.0895841	0	0.192428	0	0.0566701	0.0185083	0	0	0.0550293	0.0242123	0.00855138	0.0528185	0.0109042	0.0480123	0.00864539	0	0.167152	0	0
TCGA_TCGA-G4-6295	0.0379634	0.0130976	0.10036	0.237805	0	0.00417149	0.152592	0.0943012	0	0	0	0.0408559	0.00984913	0.0183551	0.123978	0.0962252	0.0632474	0	0.00331159	0.00388617	0	0
TCGA_TCGA-AA-A00J	0	0	0	0.0308527	0	0.255249	0	0.0401949	0.0355705	0	0.0134651	0.028913	0.0063404	0.134434	0.0696451	0.0993864	0.045534	0.00864901	0	0.209505	0	0.0222608
TCGA_TCGA-NH-A6GC	0	0.076991	0.0814936	0.0264971	0	0.0380943	0	0.0830929	0.0605425	0.00621622	0	0.153388	0.023052	0.237044	0	0.114669	0	0.0232653	0.0750177	0	0	0.000636134
TCGA_TCGA-AA-3848	0.0635659	0.0705784	0.126607	0.167237	0	0.0166508	0.106021	0.049955	0	0	0	0.0453665	0.0596467	0.267975	0	0	0.0108024	0.00200742	0	0.0135867	0	0
TCGA_TCGA-AA-3522	0.0201082	0.0236685	0.186598	0.077296	0	0.206019	0	0.100234	0.0174696	0	0	0.0145085	0.00852398	0	0.023945	0.0537226	0.0557387	0.0288279	0	0.171532	0.0102364	0.00157058
TCGA_TCGA-AA-3949	0.012867	0	0.0663849	0.158179	0	0.00688371	0.0375415	0.0906458	0	0	0	0.076887	0	0.0285685	0.06941	0.112029	0.0411378	0	0	0.215689	0.0286553	0.0551221
TCGA_TCGA-CK-4947	0	0.0234744	0.160136	0.143856	0	0.217399	0	0.0672213	0.001675	0	0	0.0261418	0.0205177	0.022239	0.0520278	0.0908548	0.0956626	0.0163027	0.00526325	0.0250477	0.0279312	0.00425044
TCGA_TCGA-3L-AA1B	0.101777	0	0.171001	0.0416688	0	0.124703	0.0253857	0.106377	0.0572057	0	0	0.0283833	0.0220394	0.146737	0	0.0223279	0.0209505	0.0437024	0	0.0877415	0	0
TCGA_TCGA-AU-6004	0.0620557	0	0.0132878	0.0564556	0	0.0929811	0.021039	0.0379087	0.0379113	0	0.0229533	0	0	0.287269	0.0584004	0.0921765	0.0206049	0	0	0.186072	0	0.010884
TCGA_TCGA-CM-5344	0	0.0470596	0.0149133	0.0835101	0	0.096873	0	0.0179523	0.0636039	0	0	0.0822934	0	0.536595	0.0212092	0	0.0157616	0	0	0.0202284	0	0
TCGA_TCGA-A6-2675	0.0182391	0.0294795	0.0561133	0.0555182	0	0.0670391	0	0.0565093	0.0216862	0	0	0.0572587	0	0.296102	0.0611032	0.19145	0.0224565	0	0	0.0661671	0.000878477	0
TCGA_TCGA-CM-4747	0	0.0748048	0.0234045	0.0763337	0	0.0046498	0	0.04287	0.145078	0.0537097	0	0	0	0.338363	0	0	0	0	0	0.226171	0	0.0146157
TCGA_TCGA-NH-A8F8	0	0.109442	0.00909726	0.122547	0	0.0267897	0	0.0348434	0.027726	0	0	0.0987245	0.0615009	0.187777	0.0508671	0.107549	0	0	0	0.0620427	0.101094	0
TCGA_TCGA-CM-6163	0.0595655	0	0.157213	0.130089	0	0.167506	0.00853194	0.0693544	0.0118911	0	0	0	0.00640735	0.078181	0.0318878	0.0802704	0.100907	0.0337347	0.0334994	0	0.000953299	0.0300083
TCGA_TCGA-F4-6460	0.0610686	0.00512136	0.0335364	0.0689846	0	0.217777	0.11443	0.0435032	0	0	0.040043	0.0401155	0	0.186244	0.0410085	0.0707707	0.0330196	0	0	0.0443772	0	0
TCGA_TCGA-AY-6197	0	0.0460042	0.0134186	0.0698811	0	0.100347	0	0.0337253	0.0201762	0	0	0.011031	0.018269	0.0801669	0	0	0	0.0251869	0	0.581662	0.000132519	0
TCGA_TCGA-CK-4951	0	0.0280776	0.00483342	0.0713231	0	0.0440088	0	0.112695	0.0176869	0	0	0.0721892	0.00121304	0.181247	0.132128	0.0935346	0.0114946	0.0208389	0	0.170282	0	0.0384492
TCGA_TCGA-AA-3875	0.0734279	0	0.125211	0.11059	0	0.0765518	0.0419395	0.053246	0	0	0	0.0723376	0	0	0.0331694	0.112444	0.0331888	0.0256229	0	0.0993083	0.0234362	0.119527
TCGA_TCGA-CK-5913	0.028202	0	0	0.0535382	0	0.114368	0	0.100877	0.0426309	0	0	0.0841514	0.00237473	0.0918866	0.0438874	0.0398378	0.0624297	0.0192917	0	0.27896	0	0.0375651
TCGA_TCGA-AZ-6603	0.0448768	0	0.0477714	0.10841	0	0.0483751	0.132819	0.0466417	0	0	0	0.0452135	0.0801404	0.0514485	0.152258	0.10566	0.0548804	0	0	0.0720052	0	0.00950057
TCGA_TCGA-CK-6746	0.00517996	0	0	0.152834	0	0.0815446	0.0862074	0.0493254	0.00675318	0.00482105	0	0.0792544	0.0163547	0	0.191358	0.195439	0.0747783	0	0.0411307	0	0.0150191	0
TCGA_TCGA-AA-3527	0.00974035	0.0546411	0.0175694	0.223678	0	0	0.125104	0.0331773	0.020337	0	0	0.0571378	0	0.372607	0.033536	0.034079	0	0	0.01328	0	0	0.00511373
TCGA_TCGA-AD-A5EJ	0.0333849	0	0.0297738	0.0804555	0	0.15918	0	0.0736064	0.0184394	0	0	0.0751069	0	0.230076	0.00477665	0.0203876	0	0.0148943	0	0.251552	0	0.00836677
TCGA_TCGA-QG-A5Z2	0.211498	0	0.127532	0.168754	0	0.0621146	0	0.119209	0.0172935	0	0	0.109553	0.0216575	0.00439665	0.0423202	0	0.0125988	0.015456	0	0.076315	0.0113029	0
TCGA_TCGA-G4-6299	0	1.74723e-05	0.042839	0.304324	0	0.0372623	0.0355851	0.0722349	0.0357603	0	0	0.0291556	0.00381151	0.200998	0.061329	0.124487	0.0140737	0	0.0381222	0	0	0
TCGA_TCGA-AA-3526	0.0404579	0	0.00917816	0.127558	0	0.0276808	0.194926	0.0746808	0	0	0	0.0616563	0.00463632	0.0197829	0.101372	0.101829	0.0223445	0	0	0.165472	0.0397896	0.00863572
TCGA_TCGA-CK-4952	0.0200942	0	0.00876357	0	0	0.262922	0	0.0263829	0.015434	0	0.0333439	0	0.0222666	0.0904663	0	0	0.0173786	0.0193185	0	0.392942	0.0276021	0.0630845
TCGA_TCGA-G4-6628	0	0	0.0262022	0.272316	0	0.0267407	0.169313	0.0713095	0.00274611	0.0133948	0	0.0464368	0.00253165	0.0277401	0.101316	0.142877	0.0166811	0.0297274	0	0.0506	0	6.72568e-05
TCGA_TCGA-AA-3542	0	0.105361	0	0.0821597	0	0	0.218191	0.000608816	0	0	0	0.0979046	0.0357154	0.272786	0	0	0	0	0	0.183605	0	0.00366743
TCGA_TCGA-AA-A01G	0.0223249	0.0512527	0.0697937	0.21802	0	0.149887	0	0.0512245	0	0	0	0.138573	0.0583848	0.124341	0.00692976	0	0.000926143	0	0	0.0851356	0.0232059	0
TCGA_TCGA-AA-A00A	0.0538416	0	0.0276972	0.128179	0	0.0530483	0	0.0961572	0.0186024	0	0	0.0798962	0	0.0826441	0.0834307	0.0953148	0.0291119	0	0	0.252077	0	0
TCGA_TCGA-AA-A004	0.0796236	0.0104933	0.112742	0.131268	0	0	0	0.0451996	0.127061	0	0	0.155658	0	0.184952	0.00403461	0	0	0	0	0.138794	0	0.0101721
TCGA_TCGA-A6-6140	0.00807979	0	0.0728648	0.135799	0	0.0865004	0.0368827	0.0930692	0	0	0	0.0926026	0.030861	0.019283	0	0	0	0.056035	0	0.340591	0	0.0274315
TCGA_TCGA-AY-6196	0.0336329	0.00944819	0.135612	0.122053	0	0.0910061	9.7333e-05	0.0757118	0.0426788	0	0	0.0279518	0.0169092	0.209597	0.0753688	0.149361	0.00788999	0	0	0	0	0.00268232
TCGA_TCGA-AA-3970	0.109895	0	0.177396	0.0533207	0	0.116704	0.0339012	0.0810638	0	0	0	0.0523718	0.00694289	0.0589716	0.0158453	0.0985281	0.0493717	0.0192541	0	0.0741434	0.0501244	0.00216508
TCGA_TCGA-AZ-5407	0	0.0228061	0.191535	0.130575	0	0.371651	0	0.0552475	0.0641001	0	0	0	0.0272369	0.0148534	0	0.0522532	0.0246431	0.0279975	0	0.0171005	0	0
TCGA_TCGA-G4-6302	0.0716001	0	0.0658132	0.065274	0	0.00516755	0	0.0637645	0.0283358	0	0	0.0391196	0	0.378449	0.0456667	0.136644	0	0.00578743	0.0943776	0	0	0
TCGA_TCGA-G4-6314	0.0588274	0	0.0132223	0.0629924	0	0.17818	0	0.0706186	0.0194775	0	0	0.0483709	0.00698835	0.240655	0.0592741	0.186045	0.0218285	0	0.00920988	0.0243104	0	0
TCGA_TCGA-G4-6626	0.0785857	0	0	0.181194	0	0	0.218081	0.0628554	0	0	0	0.12648	0.0448244	0	0.0196788	0	0	0.0271709	0	0.241129	0	0
TCGA_TCGA-AZ-6598	0	0.00340802	0	0.0514489	0	0.176359	0.0538094	0.0367197	0	0	0.0206923	0.122096	0.0222538	0.142375	0.0758519	0.134767	0.0461998	0	0.11402	0	0	0
TCGA_TCGA-RU-A8FL	0.119823	0	0	0.0765888	0.0855859	0	0.347184	0.0128125	0	0	0	0.0970097	0.0727303	0	0	0	0.00779483	0	0	0.18047	0	0
TCGA_TCGA-AA-3984	0	0.0527429	0.016181	0.102718	0	0.0782168	0.0378344	0.0941024	0.0113628	0	0	0.0376768	0.00665874	0.0678403	0.0637249	0.0453405	0	0.0394058	0	0.334067	0	0.0121276
TCGA_TCGA-AA-3509	0	0.0482763	0.0475364	0.08175	0	0.0553407	0.187476	0.0434682	0	0	0	0.0399921	0.0281972	0.0327564	0.0298915	0.143622	0.0402623	0.0315075	0	0.0957044	0.0533189	0.0408994
TCGA_TCGA-CA-6719	0.049766	0	0.032119	0.0743288	0	0	0	0.0643456	0.0590366	0	0	0.0239997	0	0.34874	0.0571257	0.0987848	0	0	0	0.190194	0	0.0015605
TCGA_TCGA-AA-3860	0.0549291	0	0.155074	0.093544	0	0.102179	0.0171853	0.0839691	0.0111645	0	0	0.0179334	0.00539933	0.183461	0.0532988	0.0639262	0.015826	0.00200794	0	0.131012	0.00764028	0.00144978
TCGA_TCGA-CM-6680	0.0296428	0	0.017788	0.039708	0	0.230024	0	0.0306921	0.0637219	0	0	0.0232891	0.00108971	0.189833	0.0412024	0.0985883	0.00646527	0	0	0.227955	0	0
TCGA_TCGA-D5-6531	0	0.112934	0	0.229839	0	0	0.0634569	0.049195	0.0122619	0	0	0.0549094	0.0259415	0.11668	0.149322	0.0330386	0.0105788	0	0.119575	0	0.0222686	0
TCGA_TCGA-CA-6717	0.0121117	0.0667054	0.0849971	0.0943716	0	0	0.0121372	0.0665035	0.0580828	0	0	0.0249264	0	0.243987	0.0958121	0.117122	0.0334291	0	0	0.0898142	0	0
TCGA_TCGA-CM-6677	0	0.0649409	0.118919	0.093058	0	0.08776	0.192297	0	0	0	0	0.0807681	0	0.120683	0.0759628	0.0753028	0.0461895	0	0	0.0441188	0	0
TCGA_TCGA-AA-A00K	0	0.0512577	0.115131	0.0637578	0	0.0185556	0.120931	0.0836316	0	0	0	0.0521961	0.00972578	0.107824	0	0.0620897	0	0.0307836	0	0.284116	0	0
TCGA_TCGA-D5-6530	0	0.0133519	0.0436572	0.0911765	0	0.131295	0.0348207	0.0920636	0.0118036	0	0	0.0423579	0	0.202723	0.0928669	0.0871407	0	0	0	0.14955	0	0.00719264
TCGA_TCGA-CM-5341	0	0.00478663	0.00596448	0.05956	0	0.126973	0.0118532	0.0236763	0	0.0113574	0	0.0298317	0	0.139364	0.0674999	0.205634	0.0824642	0	0	0.12192	0.07079	0.0383252
TCGA_TCGA-A6-6137	0	0.0637054	0.112364	0.042575	0	0.17617	0	0.0428674	0.0906575	0	0	0.0396822	0.0100981	0.062292	0.000791963	0.0602671	0.0210921	0.0819288	0	0.195509	0	0
TCGA_TCGA-CM-6167	0.0202683	0.078402	0.0532118	0.0588662	0	0.1344	0	0.065757	0.0537506	0	0	0.0513644	0.0166345	0.04701	0.0789049	0.113017	0.0171267	0	0.201439	0	0.0098477	0
TCGA_TCGA-AA-3867	0.00801212	0.0632955	0.100969	0.0797013	0	0.0826852	0.038594	0.0318562	0.0100544	0	0	0.0569116	0.0244017	0.113221	0.00943101	0.219016	0.0146062	0.0308318	0.109988	0	0	0.0064251
TCGA_TCGA-CM-6166	0.094896	0	0	0.0757154	0	0	0.257689	0.0108074	0	0	0.00258178	0.0277496	0.0370503	0.362287	0	0	0	0.0204339	0	0.11079	0	0
TCGA_TCGA-AA-A00Q	0.0656814	0	0.0617121	0.177066	0	0.112751	0.0130877	0.102701	0.078027	0	0	0.0486692	0.0361817	0.140727	0.0715808	0.0604916	0.020894	0.0104307	0	0	0	0
TCGA_TCGA-AA-A00Z	0	0.108798	0.0347471	0.132476	0	0.21185	0.0352189	0.0171007	0.0174343	0	0	0.0883217	0.0255433	0.147602	0.0576674	0	0.0736292	0	0	0.043655	0.0059569	0
TCGA_TCGA-AD-5900	0.115837	0	0.0314754	0.204675	0	0.0399159	0.0857127	0.0786735	0	0	0.0215053	0.049318	0	0.123358	0.0823375	0.136398	0.02143	0	0.00936332	0	0	0
TCGA_TCGA-AA-3950	0	0	0.00184915	0.0684084	0	0.120157	0	0.00648702	0	0	0.0132707	0.00373311	0.0148308	0.0990727	0.0538597	0.126011	0.0192534	0	0	0.426112	0	0.0469554
TCGA_TCGA-D5-6928	0.0182998	0.0115081	0.107298	0.276903	0	0.0114388	0.0930797	0.0703136	0.0434508	0	0	0.0314367	0	0.117946	0.0699541	0.0915653	0.0127527	0	0	0.0212023	0	0.0228521
TCGA_TCGA-AA-3977	0	0.00581959	0.0134375	0.137067	0	0	0	0.16421	0	0	0	0.0754821	0.0253911	0	0.112927	0.145353	0.0819159	0	0	0.224251	0.0141455	0
TCGA_TCGA-AA-A01R	0.00236038	0.0289015	0.0144591	0.270936	0	0	0	0.0908426	0.101591	0	0	0.204546	0	0.167526	0.0495895	0.0383206	0.00931294	0.000316328	0	0.0212985	0	0
TCGA_TCGA-AA-A03J	0	0.0629765	0.0169604	0.291177	0	0	0.0289348	0.0852551	0.0462514	0	0	0.122514	0.027571	0.088883	0.0656583	0.101793	0.0351777	0.0142222	0.0126257	0	0	0
TCGA_TCGA-AA-A01P	0.00817195	0	0.117644	0.18001	0	0.0644826	0.0544319	0.0713554	0.0179959	0	0.00264172	0.0609209	0	0.0881947	0.0980921	0.109621	0.00310547	0.0118379	0	0.0962926	0	0.0152022
TCGA_TCGA-AM-5821	0	0.00915625	0.0562757	0.223434	0	0	0.139064	0.0230414	0	0	0.0144934	0.0238278	0.0107276	0.0280824	0.154487	0.0688828	0.0235266	0.0191339	0	0.190893	0.000478412	0.0144948
TCGA_TCGA-AY-5543	0.0154226	0.0201553	0.0940097	0.0919454	0	0.0741643	0	0.119889	0.00292743	0	0	0.028161	0.00707858	0.0318473	0.0601998	0.0211242	0.01901	0.0413301	0	0.372566	0	0.000169858
TCGA_TCGA-G4-6297	0.0113509	0.00333522	0.0642818	0.13291	0	0.0944868	0	0.0600623	0.0267086	0	0	0.0936382	0.00101868	0.110129	0.0738314	0.125186	0.0606479	0.0112609	0	0.119489	0	0.0116628
TCGA_TCGA-CM-5860	0	0.0529241	0.00837014	0.0851978	0	0.154549	0.0175139	0.027717	0.0315499	0	0	0.0213105	0	0.283736	0.103074	0.0878583	0.051931	0	0	0.0742689	0	0
TCGA_TCGA-AA-A03F	0	0.0581472	0.257472	0.112385	0	0.0412775	0	0.00920732	0.134434	0	0	0.0370269	0.0143916	0.13299	0	0	0.00649674	0.030747	0	0.165424	0	0
TCGA_TCGA-AA-3543	0.00338549	0.00622421	0.0284623	0.264896	0	0.0858841	0.0425944	0.11262	0.0151679	0	0	0.0916724	0.0269058	0.0310101	0.111998	0.0993958	0.0325955	0	0	0.0471876	0	0
TCGA_TCGA-DM-A28F	0	0.138792	0.0841153	0.0855531	0	0.107723	0	0.130825	0.052678	0	0	0.067868	0.0460102	0.0395141	0.0961291	0	0	0	0	0.150792	0	0
TCGA_TCGA-AA-3864	0.0495077	0	0.000314937	0.0831117	0	0.161576	0	0.0838386	0.000672443	0	0.015013	0.0202478	0.0107275	0.0671648	0.0418234	0.110617	0.0103442	0.013546	0	0.293209	0	0.0382863
TCGA_TCGA-AA-3495	0.0781416	0	0.230642	0.0809606	0	0.127644	0.14201	0.0119125	0	0	0	0.0911155	0.0277671	0.0164796	0.00642372	0.051269	0.0311571	0.0169027	0	0.078287	0	0.00928834
TCGA_TCGA-G4-6625	0.0226353	0.0387439	0.106565	0.115064	0	0.0510353	0.073145	0.0721033	0.00484676	0	0	0.0685661	0	0.23706	0.0745045	0.0819502	0.027455	0.00915116	0	0.017175	0	0
TCGA_TCGA-DM-A1D7	0	0.103572	0.00350981	0.106125	0	0.232829	0	0.14133	0.00692156	0	0	0.0580174	0.081155	0	0.000704765	0.0313852	0	0.0686464	0	0.165804	0	0
TCGA_TCGA-CA-6716	0	0.100597	0.021962	0.0966286	0	0.160707	0.166977	0.0119831	0	0	0.0595166	0.0332267	0.0682075	0.265502	0	0	0.00535956	0	0	0.00933236	0	0
TCGA_TCGA-CM-6165	0.0603141	0	0.0420717	0.0269318	0	0.125224	0.0282213	0.0487735	0	0	0	0.0380548	0.011038	0.321643	0.0664423	0.0918025	0.0365561	0	0.102927	0	0	0
TCGA_TCGA-F4-6703	0.00754463	0	0.0687399	0.0845283	0	0.102102	0.0111443	0.0592398	0.0186134	0	0.00845433	0.0332116	0	0.228187	0.0880202	0.127197	0.00893661	0	0	0.134662	0	0.0194188
TCGA_TCGA-AA-3518	0.0809084	0	0.0814609	0.116972	0	0.132573	0.0136607	0.0718561	0.0136672	0	0	0.0585836	0	0.149901	0.0671395	0.0845561	0	0	0	0.122738	0	0.00598434
TCGA_TCGA-QG-A5YV	0	0.0417281	0.131584	0.118531	0	0.0723269	0.138215	0.0599728	0	0	0	0.0255524	0.0349802	0	0.0401067	0.0658775	0.0197994	0.0378895	0	0.201049	0	0.0123883
TCGA_TCGA-NH-A50V	0.0288244	0	0.096881	0.071233	0	0.21458	0	0.0780314	0.0454232	0	0.0396345	0	0.0320053	0	0.066013	0.0497957	0.0340841	0.00283713	0	0.228079	0	0.0125781
TCGA_TCGA-A6-6138	0	0.023411	0.048612	0.139378	0	0.0588698	0.0174566	0.0963546	0.0342892	0	0.0071579	0.0270196	0	0.226346	0.0894305	0.0938708	0.0136353	0.0238351	0	0.093057	0	0.00727587
TCGA_TCGA-CM-6164	0	0.0648228	0.022221	0.117992	0	0	0.225733	0.071771	0	0	0	0.0543579	0	0.190056	0.102134	0	0	0	0	0.150913	0	0
TCGA_TCGA-D5-6920	0.0490247	0	0.156999	0.0339202	0	0.122733	0.121744	0.0176672	0	0	0.0290312	0.0276346	0.0322186	0.0549433	0	0	0.0166618	0.018296	0	0.306381	0.0127452	0
TCGA_TCGA-AA-3710	0	0.0181697	0.0446744	0.228371	0	0.00172267	0.0736833	0.0637474	0.0140474	0	0.00487925	0.0194616	0	0.0613417	0.0927301	0.118966	0.0118646	0.00769414	0	0.143976	0	0.0946704
TCGA_TCGA-D5-6541	0.0290369	0	0.0950912	0.156258	0	0	0.03441	0.0559065	0.0338022	0	0.0109594	0.00578764	0	0.212522	0.131578	0.171436	0.0243887	0	0	0.00965205	0	0.0291718
TCGA_TCGA-DM-A1DA	0	0.303727	0	0.230663	0	0.0415709	0.0354322	0.0339086	0	0.0113244	0	0.0196848	0.0717466	0.18814	0.0156023	0	0.0299929	0.00344246	0	0	0.0147646	0
GEO_GSM2772122	0.0417927	0	0.143842	0.1565	0	0.00638324	0	0.0389094	0.102954	0	0.0468526	0	0	0.17713	0.0309571	0.132427	0.0316227	0	0	0.0721139	0	0.0185155
GEO_GSM2772123	0.1224	0	0.0491672	0.0628021	0	0	0	0.0591933	0.0192578	0	0	0.113514	0.0217114	0.219191	0.0807252	0.00756049	0.00337119	0	0	0.241106	0	0
GEO_GSM2772124	0.10575	0	0.112117	0.116695	0	0	0	0.0352177	0.0318082	0	0	0.0548978	0	0.19773	0.0844576	0.0466793	0.0272643	0.0212927	0	0.151202	0.0148879	0
GEO_GSM2772125	0.0387198	0.00356334	0.0499441	0.12894	0	0.120951	0.0142759	0.0567219	0	0	0	0.0547687	0	0.227914	0.0756539	0.0530313	0.0210046	0.00881503	0	0.145697	0	0
GEO_GSM2772126	0.063931	0.00558358	0.0651372	0.056697	0	0.000360085	0.0352032	0.151029	0	0	0	0.0817786	0.0438155	0.207206	0.0626832	0.0177099	0.0692634	0	0	0.139602	0	0
GEO_GSM2772127	0.0784989	0	0.0861208	0.0343783	0	0.152771	0.0450784	0.0326157	0	0	0	0.0630486	0	0.0775792	0.077263	0.116351	0.0215922	0	0	0.212234	0	0.00246899
GEO_GSM2772128	0.119872	0	0.0915185	0.0883232	0	0.0721023	0.0864147	0	0.110118	0	0.0240638	0	0.00980567	0.131241	0.0941403	0.0358449	0.0186793	0	0	0.0734899	0.0266913	0.0176955
GEO_GSM2772129	0.0544144	0	0.0725014	0.162914	0	0	0	0.0742518	0	0	0	0.0796943	0	0.190985	0.0976187	0.030635	0.0352672	0	0	0.198815	0	0.00290369
GEO_GSM2772130	0.11431	0	0.0112323	0.0679261	0	0.166539	0	0.00161441	0.0333121	0	0	0.0985838	0.0275362	0.165703	0.0526089	0.00962502	0.0262593	0.015915	0	0.200496	0.00798952	0.000349729
GEO_GSM2772132	0.0778025	0	0.0931188	0.104786	0	0.00357509	0.00801397	0.0398594	0	0.00473585	0	0.10588	0	0.195532	0.102593	0.0327535	0.0142548	0	0	0.214576	0.00251914	0
GEO_GSM2772133	0.13622	0	0.0595949	0.122342	0	0	0.0394566	0.0652718	0.0127122	0	0	0.0900477	0	0.198775	0.0689082	0	0.0179993	0	0	0.172863	0.0158084	0
GEO_GSM2772134	0.173867	0	0.109691	0.0734168	0	0.00183803	0.0609472	0.0742157	0.0438488	0	0	0.00910054	0	0.178557	0.0493105	0.0622311	0.00617057	0.014099	0	0.141584	0.0011231	0
GEO_GSM2772135	0.13422	0	0.0880021	0.0485907	0	0	0	0.132293	0.0158803	0.0200071	0	0.0401784	0	0.284241	0.0512306	0.0638329	0	0	0	0.114979	0.00654524	0
GEO_GSM2772136	0.0694575	0	0.115364	0.0575013	0	0.108155	0.0452797	0.00458401	0	0.00589184	0	0.0924385	0.00420266	0.214436	0.0816059	0.016969	0.0390434	0	0	0.145072	0	0
GEO_GSM2772137	0.139914	0	0.0229401	0.0438423	0	0.0602606	0.0212246	0.134193	0.0172023	0	0.043529	0	0.00703464	0.184382	0.042113	0.052743	0	0.0222264	0	0.208394	0	0
GEO_GSM2772138	0.079687	0	0.0475405	0.0439149	0	0.143652	0.0931053	0.0500536	0.008022	0	0	0.0169317	0	0.145804	0.0766165	0.0769439	0.00464361	0	0	0.206606	0	0.00647869
GEO_GSM2772139	0.112078	0	0.0448828	0.110151	0	0	0.0792183	0.125215	0	0	0	0.0812824	0	0.1469	0.0816216	0.0912905	0	0.0233138	0	0.101282	0	0.00276533
GEO_GSM2772140	0.0783071	0	0.0607168	0.0996709	0	0.16576	0	0.0116411	0.0947119	0	0.000123705	0.0272354	0.026387	0.0842013	0.0803047	0.0530465	0.00510308	0	0	0.19987	0.00616317	0.00675692
GEO_GSM2772141	0.106501	0	0.0807344	0.0310986	0	0.120603	0.00148604	0.0572879	0.0235101	0	0	0.183762	0	0.151242	0.0632093	0.00893206	0.0264999	0	0	0.130705	0	0.0144294
GEO_GSM2772142	0.145869	0	0.135228	0.0309042	0	0	0.0935431	0.0470271	0.0895127	0	0.0255442	0.0134598	0.0136756	0.189508	0.0818184	0.0278366	0.0132982	0	0	0.0927757	0	0
GEO_GSM2772144	0.0279722	0	0.175472	0.00714444	0	0	0.119333	0.0435039	0	0.0532163	0	0.0207882	0	0.16545	0.0926041	0.0278757	0.0318499	0	0	0.216389	0	0.0184013
GEO_GSM2772145	0.0144969	0	0.150539	0.157112	0	0.0218328	0.0637919	0	0.0633719	0	0	0.0562496	0	0.160804	0.0626679	0.0241265	0.0262918	0	0	0.140166	0.0279027	0.0306475
GEO_GSM2772146	0	0.0533175	0.170155	0.138411	0	0	0.0665881	0.0694416	0	0	0	0.00492623	0	0.17451	0.0689199	0.1177	0.0461124	0	0	0.0747011	0	0.0152176
GEO_GSM2772147	0.158091	0	0.0213557	0.0266451	0	0.145204	0.0124434	0.0568891	0.0249171	0	0.0276064	0	0.0132832	0.201599	0.0744289	0.0131286	0.00148184	0	0	0.222927	0	0
GEO_GSM2772148	0	0.0790926	0.0642809	0.131181	0	0	0.0790231	0.0674849	0	0	0	0.0055289	0.00603199	0.101244	0.0583961	0.0614471	0.00937415	0.0182356	0	0.295238	0	0.0234414
GEO_GSM2772149	0.0682634	0	0.0476881	0.151489	0	0	0.12464	0.0971344	0	0.00690304	0	0.064049	0.010192	0.104419	0.0571286	0.108741	0.0170585	0.00737883	0	0.132963	0	0.0019523
GEO_GSM2772150	0.0236712	0.000333414	0.170281	0.0741714	0	0.0172154	0.0668245	0.0359198	0.0554986	0	0	0.0710834	0.0137352	0.13128	0.112453	0.0436431	0.0652629	0	0	0.1121	0	0.00652618
GEO_GSM2772151	0.0652893	0	0.0830623	0.0317808	0.000251837	0	0.090851	0	0	0.0434563	0	0.0552525	0	0.20248	0.0253058	0.0445108	0.0469044	0	0	0.310854	0	0
GEO_GSM2772152	0.0455246	0	0.115453	0	0	0.061385	0.0993623	0.102473	0	0.0132446	0	0.100919	0	0.204376	0.0352564	0.0871798	0.0120423	0.0205349	0	0.0975722	0	0.00467732
GEO_GSM2772153	0.149641	0	0.0864633	0.0584861	0	0.0533114	0.0302361	0.0959124	0.0128312	0	0	0.0424761	0	0.124173	0.0654657	0.182536	0	0	0	0.0937105	0	0.00475787
GEO_GSM2772154	0	0.0224511	0.0457556	0.153146	0	0	0.129147	0.0519111	0	0	0	0.0663143	0	0.190282	0.0279306	0.0561625	0.00486337	0.026183	0	0.214128	0	0.0117253
GEO_GSM2772155	0.0646438	0	0.0215319	0.0773446	0	0	0.0501758	0.110195	0	0.0151798	0	0.0813635	0.0108776	0.120754	0.0715364	0.0860035	0.0264465	0	0	0.256976	0	0.00697126
GEO_GSM2772156	0	0.0411389	0.0414127	0.214622	0	0	0.0293625	0.104091	0.000488926	0	0	0.0532827	0.00505769	0.111856	0.0543828	0.0851216	0.0121579	0.00170859	0	0.219496	0.00961327	0.0162069
GEO_GSM2772157	0.028828	0.00890094	0.0735134	0.10004	0	0.0536923	0	0.0215225	0	0.00820869	0	0.127121	0	0.168131	0.104027	0.051938	0.0328314	0	0	0.221246	0	0
GEO_GSM2772158	0.0283036	0	0.0941902	0.0805722	0	0.103455	0.0744945	0.0384709	0.0186155	0	0	0.0394423	0	0.18379	0.0715873	0.0801043	0.0263638	0	0	0.135337	0.0111569	0.0141159
GEO_GSM2772159	0.0699611	0	0.0862488	0.0308411	0	0.135781	0.0522976	0.0545699	0.0095082	0	0	0.101207	0.0150508	0.196394	0.0576386	0.0460365	0.0290154	0	0	0.115084	0	0.000366881
GEO_GSM2772160	0.145844	0	0	0.106696	0	0	0.0330803	0.0978439	0	0	0.0345456	0	0.0138961	0.153052	0.0349285	0.0585701	0.00477153	0.0436274	0	0.262202	0	0.0109429
GEO_GSM2772161	0.0877317	0	0.0258047	0.101314	0	0.160647	0	0.0528129	0	0	0	0.154426	0.0199494	0.229422	0.059635	0.00828453	0.00128455	0	0	0.0986878	0	0
GEO_GSM2772162	0.0629642	0	0.0887716	0.156329	0	0.0183925	0.0572227	0.0580581	0	0	0	0.0516313	0.00225794	0.174939	0.0740493	0.0953867	0	0.00274212	0	0.145679	0	0.011576
GEO_GSM2772163	0	0.025752	0.0457572	0.0696536	0	0.114378	0.101075	0.0747827	0.0634174	0	0	0.0435026	0	0.17807	0.058114	0.0575782	0.00160552	0.0187849	0	0.100427	0.0304764	0.0166258
GEO_GSM2772164	0.0443051	0	0.0896364	0.148022	0	0.0778357	0.0162124	0.0442173	0	0	0	0.0989403	0	0.188245	0.0909932	0.0380193	0.00736302	0	0	0.156211	0	0
GEO_GSM2772165	0.0119672	0.0279599	0.0673577	0.217189	0	0	0.0272148	0.0763049	0	0	0	0.0606443	0.0138641	0.153237	0.0546575	0.0904184	0	0.0163328	0	0.18205	0	0.000802512
GEO_GSM2772166	0.0704882	0	0.133421	0.114388	0	0	0.0599675	0.0423909	0.0177228	0.0516183	0	0.0295746	0	0.132117	0.0736441	0.0847226	0.0272311	0	0	0.134551	0	0.0281631
GEO_GSM2772167	0.0924207	0	0.0842966	0.0665232	0	0.0209147	0.0400902	0.054008	0.0101742	0	0	0.0358829	0.0111686	0.132242	0.0839509	0.0424465	0	0.0254466	0	0.29666	0	0.00377447
GEO_GSM2772168	0.109048	0	0.0319354	0.0484862	0	0.15017	0	0.0424913	0	0	0	0.158014	0.0353872	0.199264	0.0816944	0	0.0438831	0	0	0.0996261	0	0
GEO_GSM2772169	0.0984734	0	0.125698	0.0627408	0	0	0	0.0864022	0	0	0	0.073548	0	0.155527	0.065677	0.101411	0.0443004	0	0	0.186223	0	0
GEO_GSM2772170	0.0868031	0	0.146524	0.0887282	0	0.166646	0	0	0.0622492	0	0	0.0540183	0	0.127006	0.062722	0.00594281	0.0404725	0	0	0.124831	0.0340573	0
GEO_GSM2772171	0.162708	0	0.0440397	0.0994833	0	0.0607127	0.0335114	0.0565791	0	0	0	0.0771428	0.0247885	0.211138	0.08125	0	0	0	0	0.148647	0	0
GEO_GSM2772172	0	0.0514329	0.0827772	0.133743	0	0.0329147	0	0.0641604	0	0	0	0.123623	0.0135517	0.148778	0.0518507	0	0	0.0176756	0	0.279492	0	0
GEO_GSM2772173	0	0.0737262	0.109864	0.0610228	0	0.0744489	0.0746861	0.0547526	0	0	0	0.0738066	0.00658385	0.168116	0.0535521	0.0859142	0.00549907	0	0	0.130177	0.0223233	0.00552766
GEO_GSM2772174	0	0.0385222	0.0793459	0.157614	0	0	0	0.138751	0	0	0	0.139965	0.0338657	0.15106	0.0421664	0.0426543	0	0.0137887	0	0.140135	0.0221315	0
GEO_GSM2772175	0	0.0630045	0.0648217	0.0110744	0	0.0552313	0.00105438	0.123764	0	0.00680952	0	0.0358033	0	0.200759	0.0581829	0.184755	0.027341	0.00744077	0	0.159958	0	0
GEO_GSM2772176	0	0.0640792	0.114521	0.0567011	0	0.126383	0.0497858	0.0633724	0	0	0	0.0295274	0	0.158086	0.0954759	0.0940717	0	0	0	0.139242	0.00875472	0
GEO_GSM2772177	0.0536664	0	0.164598	0.0440793	0	0.0429083	0.0727454	0.0936801	0.0182391	0	0	0.0639581	0	0.172724	0.0724968	0.0545721	0.013239	0.00120673	0	0.115524	0	0.0163626
GEO_GSM2772178	0.145126	0	0.0441699	0	0	0.134897	0.100563	0.0733165	0	0	0	0.0210183	0	0.132999	0.0729288	0.111194	0.029942	0	0	0.126616	0	0.00722866
GEO_GSM2772179	0.0702403	0	0.0486928	0.13425	0	0.0872387	0.11336	0.00810943	0	0	0	0.0600007	0	0.123346	0.0496204	0.0705456	0.0645235	0	0	0.130686	0.0121156	0.0272717
GEO_GSM2772180	0	0.0553152	0.0894766	0.199535	0	0	0.0374512	0.0689649	0.022611	0.010604	0	0.0624732	0.00662601	0.20435	0.061335	0.0685798	0	0.00242807	0	0.10846	0	0.00178968
GEO_GSM2772182	0	0.0576839	0.0695072	0.056521	0	0.0591132	0.0127842	0.124865	0	0	0	0.0429216	0.0132273	0.246995	0.0633867	0.123363	0	0.0151214	0	0.114511	0	0
GEO_GSM2772183	0.0682461	0	0.0810271	0.194226	0	0.00129368	0.0421531	0.0366934	0	0	0	0.000959941	0.0331632	0.129509	0.11531	0	0.0330531	0	0	0.264364	0	0
GEO_GSM2772184	0.0688988	0	0.0738421	0.0694557	0	0.122664	0.00830671	0.0517361	0	0	0	0.133066	0	0.193945	0.0591837	0.0424212	0.0142047	0	0	0.150484	0.00190235	0.00989002
GEO_GSM2772185	0	0.0341574	0.0616946	0	0	0.0743574	0.0105225	0.110574	0	0.0611276	0	0.0541662	0	0.172526	0.0856932	0.0892803	0.012469	0	0	0.228574	0	0.00485889
GEO_GSM2772187	0	0.0230836	0.134835	0.0591454	0	0.186316	0.0677167	0.0902539	0	0	0	0	0	0.0615557	0.0586078	0.0818899	0.0156884	0	0	0.179091	0	0.0418168
GEO_GSM2772188	0.11452	0	0.0286925	0.0470053	0	0.0510964	0	0.102467	0.00432885	0.0103793	0	0.0554675	0.0072148	0.174056	0.0555082	0.0445956	0.00181889	0	0	0.298498	0	0.00435209
GEO_GSM2772189	0.0717713	0	0.0506794	0.109884	0	0.117993	0	0.0608932	0	0	0	0.0957277	0.0267906	0.165687	0.0861874	0.0334957	0.0281252	0	0	0.152765	0	0
GEO_GSM2772190	0.135764	0	0.0249521	0.116983	0	0.0828299	0	0.0305587	0.00112737	0	0	0.0658815	0	0.227653	0.0820647	0.0870575	0	0.00172218	0	0.143406	0	0
GEO_GSM2772191	0	0.0482932	0.149089	0.0677469	0	0	0.00288209	0.106239	0	0	0	0.104725	0	0.151115	0.0833257	0.0263862	0.00324955	0	0	0.237008	0.01994	0
GEO_GSM2772193	0.091558	0	0.0333214	0.0758522	0	0.0518845	0.0357393	0.135352	0	0	0	0.0456624	0	0.245573	0.0637539	0.0706211	0	0.00539991	0	0.145282	0	0
GEO_GSM2772194	0.0982116	0	0.0733734	0.0351085	0	0.124083	0.110654	0.0564748	0	0	0	0.0473041	0.0216876	0.0857874	0.065746	0.0771676	0.000175002	0	0	0.187847	0	0.0163798
GEO_GSM2772196	0.024205	0.011232	0.110993	0.0978752	0	0	0	0.0365615	0.0336041	0	0	0.0935693	0	0.181588	0.0830288	0.135744	0.00114586	0	0	0.185385	0.00506804	0
GEO_GSM2772197	0	0.0472285	0.184885	0.0748724	0	0	0.0171279	0.147241	0	0	0.0175016	0.0495284	0	0.218737	0.0189129	0.141938	0.0319751	0.00624637	0	0.0438057	0	0
GEO_GSM2772199	0	0.0389228	0.121909	0.0890814	0	0	0.110054	0.0457246	0	0.0274156	0	0.0525926	0	0.221023	0.0230526	0.0752494	0.00319528	0.0119102	0	0.156556	0	0.0233137
GEO_GSM2772200	0.114104	0	0.0293677	0.0394276	0	0.0617998	0.00273285	0.115405	0	0.0440413	0	0.134631	0	0.251256	0.0584218	0.047325	0.00968192	0.00266018	0	0.0891447	0	0
GEO_GSM2772202	0.0865988	0	0.104481	0.0664316	0	0.14612	0.0766244	0.0600037	0.000142894	0	0	0.0515574	0.0197662	0.141493	0.0656862	0.0269292	0	0	0	0.15274	0.00142627	0
GEO_GSM2772204	0.117481	0	0.0463806	0.0197748	0	0.105577	0.0796517	0.0465842	0.0568438	0	0	0.0525231	0	0.155536	0.0307625	0	0.0101469	0	0	0.264281	0	0.0144572
GEO_GSM2772205	0.0623411	0	0.0964181	0.0768074	0	0.0145934	0.0296305	0.098165	0	0	0	0.0658577	0	0.152565	0.0777454	0.0567246	0.00410402	0	0	0.249376	0	0.0156718
GEO_GSM2772206	0.0613022	0	0.091823	0.139068	0	0.0546346	0.00226903	0.0669218	0	0	0	0.0809173	0	0.19	0.0644536	0.0659128	0.0128937	0.00520867	0	0.14727	0	0.0173262
GEO_GSM2772207	0.0921294	0	0.0448978	0.17911	0	0	0.153457	0.0161382	0.0164995	0	0	0	0.0186573	0.136201	0.0882202	0.0949426	0.0356084	0.0247974	0	0.0551701	0.0390519	0.00511811
GEO_GSM2772214	0.120089	0	0.0191452	0.0920218	0	0	0.0427679	0.085961	0	0	0.0050049	0.0334236	0	0.162885	0.0533873	0.0406315	0.0180342	0	0	0.326649	0	0
GEO_GSM2772217	0.0634898	0	0.0278946	0.151844	0	0	0.100897	0.0460774	0	0	0	0.0499398	0.0221006	0.2128	0.0910064	0.0193534	0.0107038	0	0	0.203893	0	0
GEO_GSM2772218	0	0.0296463	0.0211962	0.240499	0	0	0.011757	0.117848	0	0	0	0.0702188	0.00898513	0.199594	0.072411	0.0389793	0	0	0	0.165052	0.0199805	0.00383299
GEO_GSM2772219	0.0496858	0	0.129058	0.107188	0	0.0414178	0.00849244	0.0313314	0.0320991	0.0152576	0	0.130251	0	0.172419	0.0626342	0.0645981	0.00620821	0.0550054	0	0.092672	0.00168221	0
GEO_GSM2772220	0.0257134	0	0.136709	0.0707566	0	0.0327844	0.00141642	0.132915	0	0	0	0.131884	0.0306023	0.179794	0.0682028	0.0473095	0.028739	0.0165129	0	0.0966609	0	0
GEO_GSM2772221	0.011378	0.0311526	0.0353982	0.0928678	0	0.0740546	0.00270883	0.0600757	0	0.00758866	0	0.0979821	0	0.240409	0.0788538	0.107635	0	0	0	0.131367	0.028528	0
GEO_GSM2772224	0.0493948	0	0.0226439	0.124115	0	0.0463284	0.0879021	0.0187085	0	0	0.0761971	0	0.00991202	0.161129	0.0572987	0.0545744	0	0.00836875	0	0.270287	0.0131396	0
GEO_GSM2772226	0.0711748	0	0.07069	0	0	0.0695198	0.125704	0.021202	0.0275573	0	0	0.0647649	0	0.174504	0.0638013	0.03549	4.83551e-05	0	0	0.242083	0	0.0334605
GEO_GSM2772227	0.0659994	0	0.105263	0.168352	0	0	0.0400069	0.103839	0	0	0.0294135	0.0225616	0.0146474	0.145198	0.0603637	0.0527221	0	0.0156655	0	0.173707	0.0022621	0
GEO_GSM2772229	0.0402889	0	0.067837	0.127918	0	0.0240569	0.0381741	0.10158	0.00429762	0	0	0.0758583	0	0.228183	0.0458227	0.0310117	0.0118783	0.0129186	0	0.168334	0	0.0218411
GEO_GSM2772230	0.00172277	0.0137933	0.117519	0.0323055	0	0.097478	0.0487861	0.0275725	0	0.0121891	0	0.0388361	0	0.245663	0.0669968	0.0973434	0.0276497	0	0	0.166564	0	0.00558054
GEO_GSM2772231	0.0721014	0	0.0820784	0.0797512	0	0.139527	0.00753361	0.0356259	0.00890576	0	0	0.0951947	0.0101682	0.154912	0.0852981	0	0.0171152	0	0	0.202014	0.00977479	0
GEO_GSM2772235	0.0994346	0	0.0855506	0.12486	0	0.0515316	0.0294008	0.0697178	0.000306608	0	0	0.0562367	0	0.0946749	0.0575874	0.0957545	0	0	0	0.21551	0.00399569	0.0154393
GEO_GSM2772236	0.100157	0	0.0967022	0.0411388	0	0.105729	0.065458	0.119411	0	0	0	0.080497	0.0239747	0.195764	0.0766058	0.0353609	0.043225	0	0	0.0159758	0	0
GEO_GSM2772237	0.0881659	0	0.0603468	0.0522968	0	0.179618	0.0772974	0.0545014	0.0144777	0	0.0260069	0.00108111	0.0278487	0.119754	0.0594473	0.0545597	0.0137479	0	0	0.147379	0	0.0234709
GEO_GSM2772238	0.105327	0	0.0591576	0.0632863	0	0.095178	0.039964	0.0994403	0	0	0	0.0376612	0	0.185825	0.06221	0.0473434	0.0137666	0.00490757	0	0.164449	0	0.0214832
GEO_GSM2772239	0.118897	0	0.0491326	0.103938	0	0.0114638	0.079269	0.157567	0.0115253	0	0	0.026976	0	0.0984182	0.0608804	0.115751	0.0149543	0.0170792	0	0.120783	0	0.0133645
GEO_GSM2772240	0.0705265	0	0.032546	0.0961858	0	0.153345	0.00590097	0.0416758	0.00979124	0	0	0.132617	0	0.195993	0.0442497	0.0160857	0	0.0277651	0	0.17076	0.00255818	0
GEO_GSM2772241	0	0.0519513	0.0986648	0.126986	0	0	0.0309909	0.0579768	0	0	0.0224069	0	0	0.139911	0.0364826	0.0419707	0.00493797	0.0194348	0	0.368286	0	0
GEO_GSM2772242	0.0238116	0	0.0742213	0.180416	0	0.0746858	0.0842273	0.00837713	0	0	0	0.155494	0	0.159359	0.0664614	0.0773899	0.000371708	0	0	0.0881634	0.00157777	0.00544285
GEO_GSM2772243	0.121339	0	0.0414028	0	0	0.115019	0.00570874	0.100294	0	0	0.0142724	0.0145348	0	0.187454	0.0367997	0.0402005	0.0514313	0	0	0.271544	0	0
GEO_GSM2772245	0	0.0335209	0.0510843	0.102974	0	0.0239957	0.0338508	0.131016	0	0.0213549	0	0.0726316	0.00635939	0.142008	0.0880614	0.0873943	0	0	0	0.194223	0	0.0115262
GEO_GSM2772246	0.0158073	0.0490277	0.0112679	0.12885	0	0.0228121	0.013169	0.118355	0	0	0	0.0598408	0.0179378	0.134662	0.0699884	0.133102	0	0.0257495	0	0.194596	0	0.00483406
GEO_GSM2772247	0.0303251	0	0.0450317	0.169265	0	0.06612	0.0530411	0.0963645	0	0	0	0.0860974	0.0150439	0.218545	0.0703191	0.0144895	0	0.0369508	0	0.056871	0.0263616	0.0151736
GEO_GSM2772249	0.157422	0	0.0813327	0.0698071	0	0.00673873	0.034362	0.0490387	0.0912547	0.013514	0	0.0353306	0	0.121659	0.0825218	0.0906231	0.0392202	0.00849791	0	0.102996	0	0.0156809
GEO_GSM2772250	0.096191	0	0.106459	0.126231	0	0.0153017	0	0.107569	0	0	0	0.0789193	0	0.22089	0.0406437	0.0738463	0.00653135	0	0	0.127418	0	0
GEO_GSM2772251	0.110525	0	0.0708944	0.0751411	0	0.142919	0.0438356	0.0656613	0	0	0	0.0642828	0	0.204467	0.0626413	0.0515581	0	0	0	0.108075	0	0
GEO_GSM2772252	0.109751	0	0.0437864	0.13761	0	0.0144587	0.0342288	0.0675955	0.0327515	0	0.00116059	0.0154978	0	0.218159	0.0577899	0	0.0433384	0	0	0.223874	0	0
GEO_GSM2772253	0.00324748	0.0393607	0.0717476	0.0958784	0	0.195504	0.0116913	0.0717074	0.00533141	0	0	0.0517129	0	0.133767	0.0721294	0.070987	0.00762864	0	0	0.157277	0	0.0120301
GEO_GSM2772255	0	0.0226049	0.0701055	0.143649	0	0	0.164117	0.0699687	0	0	0	0.0133242	0	0.214139	0.108399	0.0642789	0	0	0	0.107892	0	0.0215225
GEO_GSM2772259	0.163839	0	0.0426472	0	0	0.189609	0.0217613	0.0531489	0.00544704	0	0	0.000152322	0	0.12004	0.0470495	0.04991	0.0128574	0	0	0.257546	0.0359921	0
GEO_GSM2772260	0.0152347	0	0.157949	0.0879814	0	0.0609587	0.046568	0.0911322	0	0	0.00635266	0.0358145	0	0.206241	0.110076	0.0854797	0.0428333	0	0	0.0533794	0	0
GEO_GSM2772261	0.070914	0	0.0687853	0.144098	0	0.0716796	0.00373008	0.0414077	0	0	0	0.125551	0	0.136959	0.0971075	0.0169177	0.00980788	0	0	0.213042	0	0
GEO_GSM2772263	0.112555	0	0.0784943	0.166852	0	0.0912286	0.0193087	0.0308475	0.0234263	0	0	0.0433336	0	0.164084	0.0796302	0.0228748	0.0425456	0	0	0.12482	0	0
GEO_GSM2772264	0	0.110821	0.060626	0.0553994	0	0.128379	0.067631	0.00206273	0	0.0244269	0	0.0297589	0.00227682	0.168404	0.0402321	0.0213423	0.0191292	0	0	0.235168	0.0343422	0
GEO_GSM2772265	0.122052	0	0.089137	0.0814569	0	0.0900967	0	0.0795838	0	0	0	0.153042	0	0.190961	0.0600196	0.0242885	0.0138852	0	0	0.0922089	0.00326929	0
GEO_GSM2772266	0.0746307	0	0.0313604	0.18575	0	0.0226017	0.0176769	0.0620489	0.000264077	0	0	0.149268	0	0.205699	0.057096	0.0292553	0.0243321	0	0	0.140017	0	0
GEO_GSM2772267	0.0508375	0	0.0528016	0.151328	0	0	0.0926542	0.118025	0	0	0.0219381	0	0.0097588	0.132496	0.100554	0.0924552	0.00363305	0	0	0.162818	0	0.0107011
GEO_GSM2772268	0.05095	0	0.056338	0.11417	0	0	0.0253875	0.0635782	0.0290624	0	0	0.0914026	0	0.220438	0.0539192	0.110584	0	0.020028	0	0.16104	0	0.00310183
GEO_GSM2772270	0	0.0269959	0.152838	0.155229	0	0	0	0.0274444	0	0	0	0.116009	0.0127752	0.14783	0.0753951	0.0978075	0.031097	0	0	0.132846	0.0154523	0.00828096
GEO_GSM2772271	0.0733596	0.0103112	0.069401	0.0441817	0	0.177884	0.0815541	0	0.0513608	0.00483817	0.0620893	0	0	0.138843	0.019456	0.11188	0.0199908	0	0	0.13485	0	0
GEO_GSM2772272	0.0904555	0	0.0313041	0.0475718	0	0.0422773	0	0.0837176	0.0183767	0.00474032	0	0.109829	0.0126163	0.254228	0.0460325	0	0.000796033	0.0116773	0	0.231117	0.0152609	0
GEO_GSM2772273	0.0563914	0	0.0788982	0.0972002	0	0.0780483	0	0.0637722	0.00777265	0	0	0.107083	0	0.176027	0.0587976	0.0191175	0.00265185	0.0237619	0	0.230479	0	0
GEO_GSM2772274	0	0.0973402	0.141572	0.0747421	0	0.0802248	0.0410905	0.0455617	0.0394973	0.0272208	0	0.0279258	0	0.122271	0.0524992	0.0360375	0	0	0	0.183975	0.0201177	0.00992445
GEO_GSM2772276	0.0998253	0	0.0890665	0.117609	0	0.006656	0.0151223	0.102075	0.00965035	0	0	0.0251645	0	0.269545	0.0767567	0.0510452	0.00901931	0.00175556	0	0.109447	0.00507411	0.012188
GEO_GSM2772277	0.109422	0	0.0859645	0	0	0.0587725	0	0.112279	0	0	0	0.116415	0.00917456	0.197565	0.0759528	0.0616917	0.0113571	0	0	0.161406	0	0

## Sheet: Table S4
Table S4: The ratio of immune-stromal components in tumor immune microenvironment
ID	StromalScore	ImmuneScore	ESTIMATEScore
TCGA_TCGA-CM-4746	-1908.33	-243.353	-2151.68
TCGA_TCGA-DM-A0XD	-983.001	-361.116	-1344.12
TCGA_TCGA-AA-A01K	-167.611	528.436	360.825
TCGA_TCGA-A6-6650	-1417.84	-775.885	-2193.72
TCGA_TCGA-AA-3979	-1664.2	-470.458	-2134.66
TCGA_TCGA-G4-6317	-1936.88	-1189.99	-3126.88
TCGA_TCGA-AA-3968	-92.9647	633.335	540.37
TCGA_TCGA-CM-5349	-42.4937	748.548	706.055
TCGA_TCGA-F4-6809	180.473	890.644	1071.12
TCGA_TCGA-A6-A567	-978.183	-692.045	-1670.23
TCGA_TCGA-AD-6548	-101.453	1040.34	938.886
TCGA_TCGA-A6-A56B	-491.973	-556.369	-1048.34
TCGA_TCGA-AA-3693	-1346.4	-128.052	-1474.45
TCGA_TCGA-G4-6321	-1855.28	780.219	-1075.06
TCGA_TCGA-AA-3675	-1020.43	39.4134	-981.014
TCGA_TCGA-AA-3554	308.88	1671.11	1979.99
TCGA_TCGA-5M-AAT4	-1693.88	-974.478	-2668.36
TCGA_TCGA-CM-5863	156.283	493.395	649.678
TCGA_TCGA-CM-4744	-1798.55	648.734	-1149.81
TCGA_TCGA-A6-2671	144.29	451.941	596.231
TCGA_TCGA-DM-A28K	-1677.86	-575.1	-2252.96
TCGA_TCGA-AZ-5403	28.9204	174.547	203.467
TCGA_TCGA-AA-3521	-667.117	145.979	-521.138
TCGA_TCGA-F4-6459	428.476	199.876	628.353
TCGA_TCGA-AD-6895	-409.889	776.038	366.149
TCGA_TCGA-4N-A93T	-2501.76	-699.292	-3201.05
TCGA_TCGA-AA-A022	-459.946	1336.14	876.194
TCGA_TCGA-AA-3492	-547.303	736.463	189.16
TCGA_TCGA-CK-5915	-1764.26	-1274.77	-3039.03
TCGA_TCGA-D5-6923	223.218	91.8434	315.061
TCGA_TCGA-A6-6648	-1615.56	-402.379	-2017.94
TCGA_TCGA-AZ-4308	93.5823	626.837	720.419
TCGA_TCGA-4T-AA8H	-2677.64	-993.519	-3671.16
TCGA_TCGA-AZ-6605	897.736	1345.38	2243.12
TCGA_TCGA-AA-A02H	-1048.7	-283.93	-1332.63
TCGA_TCGA-D5-6532	-1552	-550.421	-2102.42
TCGA_TCGA-AD-6901	551.29	968.393	1519.68
TCGA_TCGA-AA-3655	-556.807	219.236	-337.571
TCGA_TCGA-NH-A50U	-912.279	-361.491	-1273.77
TCGA_TCGA-A6-A566	1767.32	1897.07	3664.39
TCGA_TCGA-G4-6303	-188.005	41.7252	-146.28
TCGA_TCGA-D5-6927	89.1934	1263.49	1352.68
TCGA_TCGA-A6-6780	-208.442	1832.69	1624.25
TCGA_TCGA-AA-A00W	-2405.89	-287.986	-2693.88
TCGA_TCGA-AA-A017	-651.042	56.3519	-594.69
TCGA_TCGA-QL-A97D	-1637.62	630.577	-1007.05
TCGA_TCGA-AA-3534	-763.989	-188.526	-952.515
TCGA_TCGA-AA-A024	-1867.49	-309.064	-2176.56
TCGA_TCGA-CK-6751	-210.079	159.517	-50.5627
TCGA_TCGA-AA-A01X	-1178.44	-238.121	-1416.57
TCGA_TCGA-AA-3664	-1495.16	102.647	-1392.51
TCGA_TCGA-AA-A02Y	-2527.84	149.702	-2378.14
TCGA_TCGA-AD-6890	-770.045	44.2024	-725.842
TCGA_TCGA-G4-6315	-2243.54	-1013.05	-3256.59
TCGA_TCGA-CM-6678	-1095.65	-779.103	-1874.75
TCGA_TCGA-G4-6298	-910.637	-1372.25	-2282.89
TCGA_TCGA-AZ-4616	-776.517	484.646	-291.871
TCGA_TCGA-AA-3870	306.386	1139.27	1445.66
TCGA_TCGA-G4-6322	-1072.35	-59.6925	-1132.04
TCGA_TCGA-DM-A1D9	-1548.44	-919.527	-2467.96
TCGA_TCGA-AA-3556	-926.536	485.826	-440.711
TCGA_TCGA-CK-6748	518.457	502.573	1021.03
TCGA_TCGA-AA-A01F	-2602.96	-706.948	-3309.91
TCGA_TCGA-CM-6161	-465.595	683.137	217.541
TCGA_TCGA-5M-AATE	-1414.9	-492.616	-1907.51
TCGA_TCGA-AA-3846	-853.738	731.854	-121.883
TCGA_TCGA-A6-5661	-468.44	720.358	251.918
TCGA_TCGA-AD-6888	-2763.21	-631.076	-3394.28
TCGA_TCGA-AA-3552	-652.421	1218.36	565.94
TCGA_TCGA-AA-A00D	-65.207	1774.05	1708.85
TCGA_TCGA-AY-4070	-769.036	307.318	-461.718
TCGA_TCGA-AA-3680	-1146.72	579.833	-566.888
TCGA_TCGA-DM-A0XF	-816.387	35.6377	-780.75
TCGA_TCGA-AA-3560	-493.074	736.022	242.948
TCGA_TCGA-CM-6676	-550.121	-612.476	-1162.6
TCGA_TCGA-DM-A28H	-1703.97	-1235.98	-2939.95
TCGA_TCGA-A6-6652	-1704.06	-885.365	-2589.43
TCGA_TCGA-F4-6704	1099.8	840.242	1940.04
TCGA_TCGA-AA-A00E	-641.643	1164.87	523.224
TCGA_TCGA-DM-A1D0	-2523.32	-1458.25	-3981.58
TCGA_TCGA-AZ-4315	-579.954	588.602	8.6488
TCGA_TCGA-A6-5656	-426.498	-229.868	-656.366
TCGA_TCGA-DM-A1HA	-2609.76	-717.061	-3326.82
TCGA_TCGA-AA-3525	-1295.86	578.525	-717.336
TCGA_TCGA-CM-6674	-203.878	740.168	536.291
TCGA_TCGA-AA-3663	-1122.77	345.897	-776.872
TCGA_TCGA-AA-3681	-895.387	914.598	19.2109
TCGA_TCGA-G4-6307	-2172.89	-910.798	-3083.69
TCGA_TCGA-AA-3930	-441.357	989.261	547.904
TCGA_TCGA-CM-5864	-1311.98	83.3441	-1228.64
TCGA_TCGA-AA-A00O	-2.98399	218.435	215.451
TCGA_TCGA-NH-A8F7	-2308.73	-1422.54	-3731.27
TCGA_TCGA-5M-AAT6	421.153	1585.6	2006.75
TCGA_TCGA-AA-3869	-335.463	1120.28	784.815
TCGA_TCGA-DM-A28G	-1760.34	-608.563	-2368.9
TCGA_TCGA-AY-6386	-1301.4	376.84	-924.564
TCGA_TCGA-AA-A02R	-145.694	1715.38	1569.69
TCGA_TCGA-CM-4751	-367.168	960.276	593.108
TCGA_TCGA-A6-5665	-701.472	304.947	-396.525
TCGA_TCGA-AY-4071	-295.423	1388.77	1093.35
TCGA_TCGA-CM-5862	-634.506	-928.215	-1562.72
TCGA_TCGA-QG-A5YX	-2378.47	-508.217	-2886.68
TCGA_TCGA-F4-6806	-660.926	240.357	-420.569
TCGA_TCGA-F4-6855	859.737	397.419	1257.16
TCGA_TCGA-D5-6930	102.331	1108.96	1211.29
TCGA_TCGA-AA-A01C	-329.699	-15.4908	-345.19
TCGA_TCGA-D5-6924	524.213	1082.37	1606.58
TCGA_TCGA-D5-5541	-65.1333	767.376	702.243
TCGA_TCGA-A6-5667	-504.551	-305.105	-809.656
TCGA_TCGA-CK-5916	-104.016	1476.5	1372.48
TCGA_TCGA-F4-6808	-1659.75	-676.319	-2336.07
TCGA_TCGA-AA-3812	246.64	990.99	1237.63
TCGA_TCGA-AA-3845	-548.387	1024.37	475.982
TCGA_TCGA-CM-6679	258.775	642.831	901.606
TCGA_TCGA-D5-6926	445.124	665.379	1110.5
TCGA_TCGA-CM-6172	-525.198	1.71198	-523.486
TCGA_TCGA-DM-A28C	-2041.15	-1141.85	-3182.99
TCGA_TCGA-A6-4105	51.2253	1172.03	1223.25
TCGA_TCGA-AY-A8YK	-1413.29	-388.859	-1802.15
TCGA_TCGA-G4-6627	230.428	1185.77	1416.2
TCGA_TCGA-AD-6963	-1245.53	705.979	-539.554
TCGA_TCGA-AA-3861	-1900.07	811.277	-1088.79
TCGA_TCGA-G4-6311	-164.074	569.444	405.37
TCGA_TCGA-AZ-4323	285.631	2131.2	2416.84
TCGA_TCGA-AA-3952	-114.292	326.926	212.634
TCGA_TCGA-CM-5868	-497.668	-184.26	-681.928
TCGA_TCGA-DM-A280	-1050.59	-162.183	-1212.78
TCGA_TCGA-F4-6856	-1132.05	91.6764	-1040.37
TCGA_TCGA-DM-A285	-597.286	-957.86	-1555.15
TCGA_TCGA-AA-3524	-870.165	208.757	-661.408
TCGA_TCGA-DM-A0X9	-1379.45	-2.72293	-1382.18
TCGA_TCGA-A6-5662	-785.707	-488.494	-1274.2
TCGA_TCGA-A6-2674	1261.4	1853.52	3114.92
TCGA_TCGA-AA-3496	314.297	1270.55	1584.85
TCGA_TCGA-G4-6306	-2669.29	-243.284	-2912.57
TCGA_TCGA-AA-A00U	-1329.14	-238.21	-1567.35
TCGA_TCGA-AD-6965	-1034.59	-505.908	-1540.5
TCGA_TCGA-AZ-6600	154.326	770.783	925.109
TCGA_TCGA-CA-5796	-1628.88	403.461	-1225.42
TCGA_TCGA-A6-2680	-625.163	483.609	-141.554
TCGA_TCGA-D5-6540	-814.969	484.303	-330.665
TCGA_TCGA-AD-6964	883.941	2083.87	2967.81
TCGA_TCGA-AZ-6608	-2745.25	-902.823	-3648.08
TCGA_TCGA-A6-6649	-185.293	734.742	549.449
TCGA_TCGA-DM-A288	-2022.11	-953.693	-2975.8
TCGA_TCGA-CK-4948	-118.013	413.178	295.165
TCGA_TCGA-CM-6169	1092.47	1752.06	2844.53
TCGA_TCGA-AA-3815	-539.744	1681.78	1142.03
TCGA_TCGA-A6-4107	-137.58	816.967	679.386
TCGA_TCGA-A6-6142	617.653	474.875	1092.53
TCGA_TCGA-D5-5538	298.468	1326.89	1625.35
TCGA_TCGA-AA-3862	-765.983	1095.22	329.233
TCGA_TCGA-WS-AB45	2181.18	2397.79	4578.98
TCGA_TCGA-AA-A02F	-1305.71	-1191.44	-2497.14
TCGA_TCGA-D5-5539	19.8748	704.648	724.523
TCGA_TCGA-G4-6309	-1470.87	-131.163	-1602.04
TCGA_TCGA-AU-3779	-163.006	1116.77	953.768
TCGA_TCGA-AA-3678	-1016.53	783.894	-232.631
TCGA_TCGA-AA-A00N	335.662	655.858	991.52
TCGA_TCGA-D5-7000	-361.661	505.903	144.242
TCGA_TCGA-G4-6588	-827.758	389.257	-438.501
TCGA_TCGA-G4-6294	-1224.03	-98.109	-1322.14
TCGA_TCGA-QG-A5YW	-854.453	618.045	-236.408
TCGA_TCGA-F4-6854	-282.512	236.953	-45.5593
TCGA_TCGA-G4-6586	-1987.32	541.223	-1446.1
TCGA_TCGA-CM-6170	-198.071	477.167	279.096
TCGA_TCGA-AA-3529	-1165.06	-93.5264	-1258.59
TCGA_TCGA-AA-A02K	-1795.05	-580.744	-2375.79
TCGA_TCGA-AA-3956	-490.928	521.221	30.2933
TCGA_TCGA-DM-A28M	-2605.05	-752.399	-3357.45
TCGA_TCGA-AA-A02W	-1322.89	-597.915	-1920.81
TCGA_TCGA-AA-A00R	-270.328	2124.71	1854.38
TCGA_TCGA-CM-6168	918.151	1254.05	2172.2
TCGA_TCGA-AZ-4615	-26.5068	1450.44	1423.94
TCGA_TCGA-D5-6922	220.25	265.814	486.064
TCGA_TCGA-AD-6889	-1377.45	-185.16	-1562.61
TCGA_TCGA-A6-2679	-516.365	1236.59	720.222
TCGA_TCGA-AA-A02E	-1527.02	-139.405	-1666.43
TCGA_TCGA-D5-5540	-1116.42	-201.897	-1318.32
TCGA_TCGA-AZ-6607	1098.82	1095.22	2194.04
TCGA_TCGA-AA-A01Q	-1550.13	592.214	-957.919
TCGA_TCGA-CM-4743	-1035.03	645.693	-389.339
TCGA_TCGA-CM-6162	1519.28	1855.67	3374.95
TCGA_TCGA-CK-5912	-855.271	-327.25	-1182.52
TCGA_TCGA-DM-A28A	-732.155	-466.328	-1198.48
TCGA_TCGA-G4-6323	-2222.43	899.647	-1322.78
TCGA_TCGA-AA-A01I	-1702.91	-11.5745	-1714.49
TCGA_TCGA-AA-3520	-2.9157	641.454	638.538
TCGA_TCGA-AY-A54L	-2857.43	-1220.96	-4078.38
TCGA_TCGA-AA-A00F	-511.977	-123.679	-635.656
TCGA_TCGA-AA-A02J	-2500.22	-1249.22	-3749.45
TCGA_TCGA-CM-4752	-211.125	1059.53	848.407
TCGA_TCGA-DM-A28E	-2548.11	-1019.91	-3568.02
TCGA_TCGA-DM-A282	-1158.23	-962.086	-2120.32
TCGA_TCGA-DM-A1D4	-2585.81	-450.135	-3035.95
TCGA_TCGA-AZ-6601	74.081	1481.47	1555.55
TCGA_TCGA-A6-6782	454.732	1056.95	1511.68
TCGA_TCGA-AA-3715	643.953	1860.9	2504.85
TCGA_TCGA-AA-3531	-1459.35	-232.007	-1691.35
TCGA_TCGA-T9-A92H	-1917	-577.409	-2494.41
TCGA_TCGA-CM-5348	822.851	1165.23	1988.08
TCGA_TCGA-SS-A7HO	-1763.47	-1378.43	-3141.9
TCGA_TCGA-AA-3821	-306.805	546.181	239.375
TCGA_TCGA-AA-3684	691.991	1349.73	2041.72
TCGA_TCGA-AA-A01V	-2227.67	320.055	-1907.61
TCGA_TCGA-AY-A71X	-2829.1	-1100.2	-3929.3
TCGA_TCGA-AA-3538	-389.61	159.941	-229.669
TCGA_TCGA-CM-6171	-935.518	276.684	-658.834
TCGA_TCGA-A6-3807	-237.305	874.615	637.31
TCGA_TCGA-CK-4950	-697.122	1015.22	318.094
TCGA_TCGA-CM-5861	-1491.36	-178.699	-1670.06
TCGA_TCGA-CK-6747	-771.797	217.918	-553.879
TCGA_TCGA-G4-6295	-985.231	892.188	-93.0431
TCGA_TCGA-DM-A1D6	-2265.75	-1355.06	-3620.81
TCGA_TCGA-AA-A00J	-512.399	263.67	-248.728
TCGA_TCGA-NH-A6GC	-320.964	-349.383	-670.347
TCGA_TCGA-AA-3848	-1130.4	260.979	-869.419
TCGA_TCGA-AA-3522	-1466.82	471.149	-995.669
TCGA_TCGA-AA-3949	430.728	2219.72	2650.45
TCGA_TCGA-CK-4947	-204.49	1012.3	807.812
TCGA_TCGA-3L-AA1B	-666.944	93.7866	-573.157
TCGA_TCGA-AU-6004	-32.8755	1208.94	1176.07
TCGA_TCGA-CM-5344	-141.439	-302.391	-443.83
TCGA_TCGA-A6-2675	547.558	1046.87	1594.43
TCGA_TCGA-CM-4747	-583.96	131.399	-452.561
TCGA_TCGA-NH-A8F8	-337.809	116.979	-220.83
TCGA_TCGA-CM-6163	-58.6176	901.261	842.643
TCGA_TCGA-AZ-4614	-2256.72	-358.277	-2615
TCGA_TCGA-CM-6675	-1207.38	-376.256	-1583.64
TCGA_TCGA-F4-6460	-8.24989	364.08	355.83
TCGA_TCGA-AY-6197	-1494.99	192.986	-1302
TCGA_TCGA-CK-4951	282.949	1410.7	1693.65
TCGA_TCGA-AA-3875	-531.864	1028.51	496.642
TCGA_TCGA-AZ-6599	-2506.11	-796.466	-3302.58
TCGA_TCGA-CK-5913	-444.91	775.681	330.771
TCGA_TCGA-AZ-6603	-19.0856	643.773	624.687
TCGA_TCGA-AD-A5EK	-1162.85	-705.192	-1868.04
TCGA_TCGA-CK-6746	-1131.93	1246.84	114.91
TCGA_TCGA-AA-3527	81.5901	959.066	1040.66
TCGA_TCGA-AA-3712	-225.783	133.675	-92.1085
TCGA_TCGA-AD-A5EJ	-1003.7	-248.205	-1251.9
TCGA_TCGA-QG-A5Z2	-2225.68	798.101	-1427.58
TCGA_TCGA-G4-6299	-47.8003	1032.14	984.336
TCGA_TCGA-AA-3696	-948.135	-497.986	-1446.12
TCGA_TCGA-AA-3526	-483.934	888.186	404.252
TCGA_TCGA-NH-A6GA	-1134.69	-193.133	-1327.82
TCGA_TCGA-CK-4952	-1233.03	-83.79	-1316.82
TCGA_TCGA-G4-6628	-139.864	1846.9	1707.03
TCGA_TCGA-AA-3542	-1157.32	42.5135	-1114.81
TCGA_TCGA-AA-A01G	-1748.13	-687.785	-2435.91
TCGA_TCGA-AA-A00A	-517.421	697.175	179.755
TCGA_TCGA-AA-A004	-360.296	950.159	589.863
TCGA_TCGA-AA-3972	-881.907	-193.861	-1075.77
TCGA_TCGA-AZ-4313	-1369.32	-283.231	-1652.56
TCGA_TCGA-A6-6140	-1644.11	-43.0202	-1687.13
TCGA_TCGA-A6-2683	-1363.17	-249.781	-1612.95
TCGA_TCGA-AA-A01S	-2383.58	-1064.37	-3447.95
TCGA_TCGA-AY-6196	1962.79	2846.05	4808.84
TCGA_TCGA-AA-3970	-1066.28	821.957	-244.322
TCGA_TCGA-AZ-5407	-1882.86	418.596	-1464.27
TCGA_TCGA-G4-6302	1121.86	993.573	2115.43
TCGA_TCGA-D5-6538	-1950.44	-1615.51	-3565.95
TCGA_TCGA-NH-A50T	-1800.89	-1141.49	-2942.38
TCGA_TCGA-G4-6314	348.026	89.9553	437.981
TCGA_TCGA-G4-6626	-1891.79	-680.06	-2571.85
TCGA_TCGA-AZ-6598	-889.26	819.699	-69.5605
TCGA_TCGA-RU-A8FL	-2880.46	-1233.06	-4113.52
TCGA_TCGA-AZ-6606	-1939.71	-474.364	-2414.07
TCGA_TCGA-AA-3984	-391.749	609.413	217.664
TCGA_TCGA-AA-3509	-711.68	546.681	-165
TCGA_TCGA-CA-6715	-1658.82	-1036.09	-2694.9
TCGA_TCGA-CA-6719	222.245	639.772	862.017
TCGA_TCGA-DM-A1D8	-1777.67	-796.216	-2573.88
TCGA_TCGA-AA-3860	-6.26802	1010.68	1004.41
TCGA_TCGA-CM-6680	31.2861	884.656	915.942
TCGA_TCGA-D5-6531	-168.467	759.05	590.583
TCGA_TCGA-G4-6320	-2058.67	-391.066	-2449.73
TCGA_TCGA-CA-6717	755.302	1467.55	2222.85
TCGA_TCGA-CM-6677	-141.547	429.877	288.33
TCGA_TCGA-AA-A00K	-1043.28	159.253	-884.024
TCGA_TCGA-D5-6530	-692.277	1186.61	494.329
TCGA_TCGA-AA-A01Z	-1806.74	-1000.14	-2806.88
TCGA_TCGA-CM-5341	816.757	1665.78	2482.53
TCGA_TCGA-A6-6137	-1099.94	700.077	-399.862
TCGA_TCGA-CM-6167	1265.84	1158.22	2424.07
TCGA_TCGA-AA-3867	185.547	408.502	594.048
TCGA_TCGA-CM-6166	-958.193	-1141.09	-2099.29
TCGA_TCGA-AA-A029	-1978.68	-594.644	-2573.33
TCGA_TCGA-AA-A00Q	-944.711	32.9805	-911.731
TCGA_TCGA-AA-A00Z	-1282.71	-76.3098	-1359.02
TCGA_TCGA-AD-5900	-171.704	1009.84	838.139
TCGA_TCGA-AA-3950	595.814	1928.08	2523.9
TCGA_TCGA-D5-6928	1186.34	3164.37	4350.7
TCGA_TCGA-AA-3977	-434.07	869.752	435.682
TCGA_TCGA-AA-A01R	-704.101	1611.5	907.403
TCGA_TCGA-AA-A03J	-606.028	846.651	240.623
TCGA_TCGA-AA-A01P	330.005	1931.92	2261.92
TCGA_TCGA-AM-5821	-330.068	1281.61	951.547
TCGA_TCGA-AY-5543	-1628.15	418.606	-1209.54
TCGA_TCGA-DM-A1DB	-2447.11	-292.765	-2739.88
TCGA_TCGA-G4-6297	404.514	727.918	1132.43
TCGA_TCGA-CM-5860	563.845	660.388	1224.23
TCGA_TCGA-AA-A03F	-1396.19	492.326	-903.863
TCGA_TCGA-AA-3543	-368.387	1579.77	1211.38
TCGA_TCGA-DM-A28F	-1697.91	-580.549	-2278.46
TCGA_TCGA-AA-3864	-473.788	223.617	-250.171
TCGA_TCGA-AA-3495	-971.486	617.489	-353.997
TCGA_TCGA-G4-6625	82.8356	1742.64	1825.48
TCGA_TCGA-DM-A1D7	-1373.67	-253.872	-1627.55
TCGA_TCGA-CK-5914	-699.051	-1.15378	-700.205
TCGA_TCGA-CA-6716	-698.194	-914.895	-1613.09
TCGA_TCGA-CM-6165	160.464	538.784	699.249
TCGA_TCGA-F4-6703	1827.37	2573.68	4401.05
TCGA_TCGA-AA-A01T	-1588.83	-131.707	-1720.54
TCGA_TCGA-AA-3518	-924.176	1020.2	96.0201
TCGA_TCGA-QG-A5YV	-1707.99	-340.152	-2048.14
TCGA_TCGA-NH-A50V	-53.9363	589.073	535.137
TCGA_TCGA-A6-6138	277.926	1618.6	1896.52
TCGA_TCGA-CM-6164	-757.774	249.311	-508.463
TCGA_TCGA-D5-6920	-863.027	753.059	-109.967
TCGA_TCGA-AA-3710	-50.2762	2132.94	2082.67
TCGA_TCGA-D5-6541	582.894	1310.78	1893.67
TCGA_TCGA-DM-A1DA	-1850.53	-785.817	-2636.35
GEO_GSM2772122	-224.161	543.207	319.046
GEO_GSM2772123	-355.247	435.144	79.8969
GEO_GSM2772124	-168.677	545.187	376.51
GEO_GSM2772125	-496.993	597.882	100.889
GEO_GSM2772126	-303.266	729.693	426.427
GEO_GSM2772127	-445.148	813.387	368.239
GEO_GSM2772128	-263.602	397.671	134.07
GEO_GSM2772129	-291.255	701.287	410.031
GEO_GSM2772130	-225.324	596.857	371.533
GEO_GSM2772132	-490.949	561.89	70.9413
GEO_GSM2772133	-235.973	599.39	363.417
GEO_GSM2772134	-328.292	598.015	269.723
GEO_GSM2772135	-406.499	474.89	68.3908
GEO_GSM2772136	-471.661	701.209	229.548
GEO_GSM2772137	-363.543	594.316	230.773
GEO_GSM2772138	-327.662	619.18	291.517
GEO_GSM2772139	-352.607	631.309	278.702
GEO_GSM2772140	-260.336	505.397	245.061
GEO_GSM2772141	-315.507	546.739	231.232
GEO_GSM2772142	-324.596	669.395	344.798
GEO_GSM2772144	-308.001	528.359	220.359
GEO_GSM2772145	-254.166	643.38	389.214
GEO_GSM2772146	-500.72	752.641	251.921
GEO_GSM2772147	-233.373	611.843	378.47
GEO_GSM2772148	-321.713	814.667	492.954
GEO_GSM2772149	-392.713	579.885	187.173
GEO_GSM2772150	-422.795	754.397	331.601
GEO_GSM2772151	-351.963	697.218	345.255
GEO_GSM2772152	-377.228	580.756	203.528
GEO_GSM2772153	-538.323	641.519	103.196
GEO_GSM2772154	-427.897	622.714	194.817
GEO_GSM2772155	-461.823	705.288	243.465
GEO_GSM2772156	-429.372	612.493	183.121
GEO_GSM2772157	-362.066	582.995	220.929
GEO_GSM2772158	-316.048	741.003	424.955
GEO_GSM2772159	-318.159	632.979	314.82
GEO_GSM2772160	-390.396	549.652	159.256
GEO_GSM2772161	-340.66	784.766	444.106
GEO_GSM2772162	-525.039	566.574	41.5358
GEO_GSM2772163	-255.571	674.16	418.589
GEO_GSM2772164	-458.876	512.551	53.6751
GEO_GSM2772165	-370.563	682.309	311.746
GEO_GSM2772166	-319.385	589.542	270.157
GEO_GSM2772167	-281.291	582.675	301.384
GEO_GSM2772168	-339.838	622.068	282.23
GEO_GSM2772169	-325.604	620.225	294.621
GEO_GSM2772170	-173.266	814.674	641.408
GEO_GSM2772171	-394.442	607.415	212.973
GEO_GSM2772172	-259.89	614.419	354.529
GEO_GSM2772173	-307.537	572.297	264.759
GEO_GSM2772174	-437.914	665.992	228.079
GEO_GSM2772175	-279.912	685.128	405.216
GEO_GSM2772176	-394.985	693.656	298.671
GEO_GSM2772177	-394.165	577.969	183.804
GEO_GSM2772178	-265.376	503.719	238.343
GEO_GSM2772179	-391.255	659.33	268.075
GEO_GSM2772180	-266.956	616.981	350.025
GEO_GSM2772182	-417.622	678.681	261.06
GEO_GSM2772183	-374.297	734.755	360.458
GEO_GSM2772184	-345.574	625.748	280.174
GEO_GSM2772185	-413.958	609.305	195.347
GEO_GSM2772187	-382.634	583.877	201.243
GEO_GSM2772188	-405.066	629.2	224.134
GEO_GSM2772189	-507.766	777.668	269.902
GEO_GSM2772190	-313.161	596.28	283.119
GEO_GSM2772191	-270.362	680.286	409.924
GEO_GSM2772193	-438.473	534.467	95.9932
GEO_GSM2772194	-448.478	527.439	78.9613
GEO_GSM2772196	-349.136	662.478	313.342
GEO_GSM2772197	-379.132	664.993	285.861
GEO_GSM2772199	-536.098	657.609	121.511
GEO_GSM2772200	-486.007	602.492	116.485
GEO_GSM2772202	-320.861	706.041	385.18
GEO_GSM2772204	-399.059	639.081	240.022
GEO_GSM2772205	-406.227	544.703	138.476
GEO_GSM2772206	-338.053	709.771	371.717
GEO_GSM2772207	-273.368	632.877	359.509
GEO_GSM2772214	-217.009	671.895	454.885
GEO_GSM2772217	-336.101	657.382	321.281
GEO_GSM2772218	-300.102	730.712	430.61
GEO_GSM2772219	-348.1	591.067	242.966
GEO_GSM2772220	-417.843	595.093	177.249
GEO_GSM2772221	-447.567	815.785	368.218
GEO_GSM2772224	-295.481	677.836	382.355
GEO_GSM2772226	-203.482	575.944	372.462
GEO_GSM2772227	-440.884	663.69	222.806
GEO_GSM2772229	-465.401	717.554	252.153
GEO_GSM2772230	-499.412	580.624	81.2123
GEO_GSM2772231	-299.467	575.082	275.615
GEO_GSM2772235	-201.77	697.048	495.278
GEO_GSM2772236	-453.616	788.397	334.782
GEO_GSM2772237	-258.029	615.706	357.677
GEO_GSM2772238	-367.329	593.583	226.254
GEO_GSM2772239	-303.12	639.782	336.662
GEO_GSM2772240	-410.57	653.818	243.248
GEO_GSM2772241	-354.116	684.379	330.263
GEO_GSM2772242	-272.956	770.594	497.638
GEO_GSM2772243	-342.782	631.956	289.174
GEO_GSM2772245	-405.516	695.788	290.272
GEO_GSM2772246	-323.576	655.841	332.265
GEO_GSM2772247	-433.967	575.211	141.244
GEO_GSM2772249	-227.079	449.279	222.2
GEO_GSM2772250	-310.931	723.61	412.679
GEO_GSM2772251	-399.607	642.314	242.708
GEO_GSM2772252	-231.364	487.32	255.956
GEO_GSM2772253	-316.685	557.814	241.13
GEO_GSM2772255	-255.41	557.948	302.538
GEO_GSM2772259	-297.55	596.424	298.874
GEO_GSM2772260	-419.232	637.295	218.063
GEO_GSM2772261	-309.6	542.18	232.58
GEO_GSM2772263	-232.282	597.86	365.578
GEO_GSM2772264	-415.94	607.506	191.565
GEO_GSM2772265	-377.372	646.044	268.671
GEO_GSM2772266	-443.492	583.361	139.869
GEO_GSM2772267	-401.967	660.543	258.575
GEO_GSM2772268	-277.664	561.377	283.713
GEO_GSM2772270	-169.971	761.006	591.035
GEO_GSM2772271	-93.5138	534.458	440.944
GEO_GSM2772272	-362.958	638.004	275.046
GEO_GSM2772273	-319.757	619.864	300.107
GEO_GSM2772274	-184.807	765.381	580.573
GEO_GSM2772276	-428.517	556.409	127.891
GEO_GSM2772277	-341.62	622.021	280.401

## Sheet: Table S5
Table S5: ICI subtypes obtained by clustering based on immune infiltration content
ID	ICI clusters
TCGA_TCGA-AA-A01K	A
TCGA_TCGA-AA-3968	B
TCGA_TCGA-CM-5349	A
TCGA_TCGA-F4-6809	B
TCGA_TCGA-AD-6548	B
TCGA_TCGA-A6-A56B	A
TCGA_TCGA-G4-6321	B
TCGA_TCGA-AA-3675	C
TCGA_TCGA-AA-3554	A
TCGA_TCGA-CM-5863	B
TCGA_TCGA-CM-4744	B
TCGA_TCGA-A6-2671	A
TCGA_TCGA-AZ-5403	A
TCGA_TCGA-AA-3521	B
TCGA_TCGA-AD-6895	B
TCGA_TCGA-4N-A93T	B
TCGA_TCGA-AA-A022	B
TCGA_TCGA-AA-3492	B
TCGA_TCGA-D5-6923	C
TCGA_TCGA-A6-6648	B
TCGA_TCGA-AZ-4308	A
TCGA_TCGA-4T-AA8H	B
TCGA_TCGA-AZ-6605	A
TCGA_TCGA-D5-6532	B
TCGA_TCGA-AD-6901	A
TCGA_TCGA-AA-3655	B
TCGA_TCGA-NH-A50U	A
TCGA_TCGA-A6-A566	A
TCGA_TCGA-G4-6303	C
TCGA_TCGA-D5-6927	C
TCGA_TCGA-A6-6780	C
TCGA_TCGA-AA-A00W	C
TCGA_TCGA-AA-A017	C
TCGA_TCGA-QL-A97D	C
TCGA_TCGA-AA-3534	C
TCGA_TCGA-CK-6751	C
TCGA_TCGA-AD-6890	B
TCGA_TCGA-CM-6678	A
TCGA_TCGA-AZ-4616	B
TCGA_TCGA-AA-3870	B
TCGA_TCGA-G4-6322	C
TCGA_TCGA-AA-3556	C
TCGA_TCGA-CK-6748	A
TCGA_TCGA-CM-6161	B
TCGA_TCGA-5M-AATE	A
TCGA_TCGA-AA-3846	B
TCGA_TCGA-AA-3552	B
TCGA_TCGA-AA-A00D	B
TCGA_TCGA-AY-4070	B
TCGA_TCGA-AA-3680	B
TCGA_TCGA-DM-A0XF	B
TCGA_TCGA-AA-3560	C
TCGA_TCGA-CM-6676	A
TCGA_TCGA-DM-A28H	A
TCGA_TCGA-F4-6704	A
TCGA_TCGA-AA-A00E	B
TCGA_TCGA-DM-A1D0	A
TCGA_TCGA-AZ-4315	B
TCGA_TCGA-AA-3525	B
TCGA_TCGA-CM-6674	B
TCGA_TCGA-AA-3663	C
TCGA_TCGA-AA-3681	B
TCGA_TCGA-G4-6307	B
TCGA_TCGA-CM-5864	B
TCGA_TCGA-AA-A00O	A
TCGA_TCGA-5M-AAT6	B
TCGA_TCGA-AA-3869	C
TCGA_TCGA-DM-A28G	B
TCGA_TCGA-AY-6386	C
TCGA_TCGA-AA-A02R	B
TCGA_TCGA-CM-4751	B
TCGA_TCGA-A6-5665	C
TCGA_TCGA-AY-4071	B
TCGA_TCGA-F4-6806	B
TCGA_TCGA-F4-6855	A
TCGA_TCGA-D5-6930	B
TCGA_TCGA-AA-A01C	B
TCGA_TCGA-D5-6924	A
TCGA_TCGA-D5-5541	A
TCGA_TCGA-CK-5916	B
TCGA_TCGA-AA-3812	A
TCGA_TCGA-AA-3845	B
TCGA_TCGA-CM-6679	A
TCGA_TCGA-D5-6926	C
TCGA_TCGA-CM-6172	A
TCGA_TCGA-A6-4105	C
TCGA_TCGA-AY-A8YK	C
TCGA_TCGA-G4-6627	B
TCGA_TCGA-AD-6963	B
TCGA_TCGA-AA-3861	B
TCGA_TCGA-G4-6311	A
TCGA_TCGA-AZ-4323	B
TCGA_TCGA-AA-3952	C
TCGA_TCGA-CM-5868	A
TCGA_TCGA-F4-6856	B
TCGA_TCGA-AA-3524	C
TCGA_TCGA-DM-A0X9	B
TCGA_TCGA-A6-2674	C
TCGA_TCGA-AA-3496	B
TCGA_TCGA-AA-A00U	C
TCGA_TCGA-AD-6965	A
TCGA_TCGA-AZ-6600	A
TCGA_TCGA-CA-5796	C
TCGA_TCGA-A6-2680	B
TCGA_TCGA-D5-6540	C
TCGA_TCGA-AD-6964	B
TCGA_TCGA-A6-6649	B
TCGA_TCGA-CK-4948	A
TCGA_TCGA-CM-6169	A
TCGA_TCGA-AA-3815	B
TCGA_TCGA-A6-4107	B
TCGA_TCGA-A6-6142	C
TCGA_TCGA-D5-5538	C
TCGA_TCGA-AA-3862	B
TCGA_TCGA-WS-AB45	A
TCGA_TCGA-D5-5539	A
TCGA_TCGA-G4-6309	C
TCGA_TCGA-AU-3779	A
TCGA_TCGA-AA-3678	C
TCGA_TCGA-AA-A00N	A
TCGA_TCGA-D5-7000	C
TCGA_TCGA-G4-6588	C
TCGA_TCGA-QG-A5YW	B
TCGA_TCGA-F4-6854	A
TCGA_TCGA-G4-6586	B
TCGA_TCGA-CM-6170	A
TCGA_TCGA-AA-3529	B
TCGA_TCGA-AA-3956	B
TCGA_TCGA-AA-A02W	B
TCGA_TCGA-AA-A00R	B
TCGA_TCGA-CM-6168	A
TCGA_TCGA-AZ-4615	B
TCGA_TCGA-D5-6922	A
TCGA_TCGA-AD-6889	C
TCGA_TCGA-A6-2679	B
TCGA_TCGA-D5-5540	C
TCGA_TCGA-AZ-6607	B
TCGA_TCGA-AA-A01Q	C
TCGA_TCGA-CM-4743	B
TCGA_TCGA-CM-6162	A
TCGA_TCGA-CK-5912	C
TCGA_TCGA-G4-6323	B
TCGA_TCGA-AA-3520	B
TCGA_TCGA-AA-A00F	C
TCGA_TCGA-CM-4752	B
TCGA_TCGA-AZ-6601	A
TCGA_TCGA-A6-6782	B
TCGA_TCGA-AA-3715	C
TCGA_TCGA-CM-5348	A
TCGA_TCGA-AA-3821	A
TCGA_TCGA-AA-3684	A
TCGA_TCGA-AA-A01V	C
TCGA_TCGA-AA-3538	A
TCGA_TCGA-CK-4950	B
TCGA_TCGA-CK-6747	B
TCGA_TCGA-G4-6295	B
TCGA_TCGA-AA-A00J	C
TCGA_TCGA-NH-A6GC	A
TCGA_TCGA-AA-3848	A
TCGA_TCGA-AA-3522	B
TCGA_TCGA-AA-3949	B
TCGA_TCGA-CK-4947	B
TCGA_TCGA-3L-AA1B	B
TCGA_TCGA-AU-6004	A
TCGA_TCGA-CM-5344	A
TCGA_TCGA-A6-2675	A
TCGA_TCGA-CM-4747	A
TCGA_TCGA-NH-A8F8	A
TCGA_TCGA-CM-6163	B
TCGA_TCGA-F4-6460	A
TCGA_TCGA-AY-6197	C
TCGA_TCGA-CK-4951	A
TCGA_TCGA-AA-3875	B
TCGA_TCGA-CK-5913	C
TCGA_TCGA-AZ-6603	B
TCGA_TCGA-CK-6746	B
TCGA_TCGA-AA-3527	A
TCGA_TCGA-AD-A5EJ	C
TCGA_TCGA-QG-A5Z2	B
TCGA_TCGA-G4-6299	B
TCGA_TCGA-AA-3526	B
TCGA_TCGA-CK-4952	C
TCGA_TCGA-G4-6628	B
TCGA_TCGA-AA-3542	A
TCGA_TCGA-AA-A01G	B
TCGA_TCGA-AA-A00A	C
TCGA_TCGA-AA-A004	B
TCGA_TCGA-A6-6140	C
TCGA_TCGA-AY-6196	B
TCGA_TCGA-AA-3970	B
TCGA_TCGA-AZ-5407	B
TCGA_TCGA-G4-6302	A
TCGA_TCGA-G4-6314	A
TCGA_TCGA-G4-6626	C
TCGA_TCGA-AZ-6598	B
TCGA_TCGA-RU-A8FL	B
TCGA_TCGA-AA-3984	C
TCGA_TCGA-AA-3509	B
TCGA_TCGA-CA-6719	A
TCGA_TCGA-AA-3860	B
TCGA_TCGA-CM-6680	C
TCGA_TCGA-D5-6531	B
TCGA_TCGA-CA-6717	A
TCGA_TCGA-CM-6677	B
TCGA_TCGA-AA-A00K	C
TCGA_TCGA-D5-6530	A
TCGA_TCGA-CM-5341	B
TCGA_TCGA-A6-6137	C
TCGA_TCGA-CM-6167	B
TCGA_TCGA-AA-3867	B
TCGA_TCGA-CM-6166	A
TCGA_TCGA-AA-A00Q	B
TCGA_TCGA-AA-A00Z	B
TCGA_TCGA-AD-5900	B
TCGA_TCGA-AA-3950	C
TCGA_TCGA-D5-6928	B
TCGA_TCGA-AA-3977	C
TCGA_TCGA-AA-A01R	B
TCGA_TCGA-AA-A03J	B
TCGA_TCGA-AA-A01P	B
TCGA_TCGA-AM-5821	B
TCGA_TCGA-AY-5543	C
TCGA_TCGA-G4-6297	B
TCGA_TCGA-CM-5860	A
TCGA_TCGA-AA-A03F	B
TCGA_TCGA-AA-3543	B
TCGA_TCGA-DM-A28F	B
TCGA_TCGA-AA-3864	C
TCGA_TCGA-AA-3495	B
TCGA_TCGA-G4-6625	A
TCGA_TCGA-DM-A1D7	C
TCGA_TCGA-CA-6716	A
TCGA_TCGA-CM-6165	A
TCGA_TCGA-F4-6703	A
TCGA_TCGA-AA-3518	B
TCGA_TCGA-QG-A5YV	B
TCGA_TCGA-NH-A50V	C
TCGA_TCGA-A6-6138	A
TCGA_TCGA-CM-6164	B
TCGA_TCGA-D5-6920	C
TCGA_TCGA-AA-3710	B
TCGA_TCGA-D5-6541	B
TCGA_TCGA-DM-A1DA	B
GEO_GSM2772122	B
GEO_GSM2772123	C
GEO_GSM2772124	B
GEO_GSM2772125	A
GEO_GSM2772126	A
GEO_GSM2772127	C
GEO_GSM2772128	B
GEO_GSM2772129	B
GEO_GSM2772130	C
GEO_GSM2772132	C
GEO_GSM2772133	A
GEO_GSM2772134	B
GEO_GSM2772135	A
GEO_GSM2772136	A
GEO_GSM2772137	C
GEO_GSM2772138	C
GEO_GSM2772139	B
GEO_GSM2772140	C
GEO_GSM2772141	B
GEO_GSM2772142	A
GEO_GSM2772144	C
GEO_GSM2772145	B
GEO_GSM2772146	B
GEO_GSM2772147	C
GEO_GSM2772148	C
GEO_GSM2772149	B
GEO_GSM2772150	B
GEO_GSM2772151	C
GEO_GSM2772152	A
GEO_GSM2772153	B
GEO_GSM2772154	C
GEO_GSM2772155	C
GEO_GSM2772156	B
GEO_GSM2772157	C
GEO_GSM2772158	B
GEO_GSM2772159	A
GEO_GSM2772160	C
GEO_GSM2772161	A
GEO_GSM2772162	B
GEO_GSM2772163	B
GEO_GSM2772164	B
GEO_GSM2772165	B
GEO_GSM2772166	B
GEO_GSM2772167	C
GEO_GSM2772168	A
GEO_GSM2772169	B
GEO_GSM2772170	B
GEO_GSM2772171	A
GEO_GSM2772172	C
GEO_GSM2772173	B
GEO_GSM2772174	B
GEO_GSM2772175	A
GEO_GSM2772176	B
GEO_GSM2772177	B
GEO_GSM2772178	B
GEO_GSM2772179	B
GEO_GSM2772180	B
GEO_GSM2772182	A
GEO_GSM2772183	C
GEO_GSM2772184	A
GEO_GSM2772185	C
GEO_GSM2772187	B
GEO_GSM2772188	C
GEO_GSM2772189	B
GEO_GSM2772190	A
GEO_GSM2772191	C
GEO_GSM2772193	A
GEO_GSM2772194	C
GEO_GSM2772196	B
GEO_GSM2772197	A
GEO_GSM2772199	A
GEO_GSM2772200	A
GEO_GSM2772202	B
GEO_GSM2772204	C
GEO_GSM2772205	C
GEO_GSM2772206	B
GEO_GSM2772207	B
GEO_GSM2772214	C
GEO_GSM2772217	B
GEO_GSM2772218	B
GEO_GSM2772219	B
GEO_GSM2772220	B
GEO_GSM2772221	A
GEO_GSM2772224	C
GEO_GSM2772226	C
GEO_GSM2772227	B
GEO_GSM2772229	A
GEO_GSM2772230	A
GEO_GSM2772231	C
GEO_GSM2772235	C
GEO_GSM2772236	A
GEO_GSM2772237	B
GEO_GSM2772238	A
GEO_GSM2772239	B
GEO_GSM2772240	A
GEO_GSM2772241	C
GEO_GSM2772242	B
GEO_GSM2772243	C
GEO_GSM2772245	B
GEO_GSM2772246	B
GEO_GSM2772247	A
GEO_GSM2772249	B
GEO_GSM2772250	A
GEO_GSM2772251	A
GEO_GSM2772252	C
GEO_GSM2772253	B
GEO_GSM2772255	B
GEO_GSM2772259	C
GEO_GSM2772260	B
GEO_GSM2772261	C
GEO_GSM2772263	B
GEO_GSM2772264	C
GEO_GSM2772265	A
GEO_GSM2772266	B
GEO_GSM2772267	B
GEO_GSM2772268	A
GEO_GSM2772270	B
GEO_GSM2772271	B
GEO_GSM2772272	A
GEO_GSM2772273	C
GEO_GSM2772274	B
GEO_GSM2772276	A
GEO_GSM2772277	A

## Sheet: Table S6
Table S6: DEGs of ICI-clusters in the TCGA cohort
ICI cluster B VS ICI cluster A								ICI cluster C VS ICI cluster A								ICI cluster C VS ICI cluster B
ID	LogFC	AveExpr	t	P.Value	adj.P.Val	B		ID	LogFC	AveExpr	t	P.Value	adj.P.Val	B		ID	LogFC	AveExpr	t	P.Value	adj.P.Val	B
MMP9	-24.6716	23.283	-7.5162	4.43249e-13	4.51649e-09	19.0155		CXCL2	13.0378	15.2295	6.94465	1.75551e-11	1.78878e-07	15.5513		IL1B	9.70287	7.4997	7.18744	3.77316e-12	7.68932e-08	16.4698
NOTCH3	-4.36969	9.37011	-7.02735	1.04428e-11	7.09382e-08	16.0408		ELN	-5.65959	8.25957	-6.86177	2.94102e-11	1.99783e-07	15.0662		MMP3	18.4667	21.7255	5.44991	9.31195e-08	0.000948841	7.34219
ITGA11	-2.7076	3.9963	-6.87335	2.73721e-11	1.11563e-07	15.1346		FBLN1	-9.21133	12.7842	-6.81136	4.01631e-11	2.00941e-07	14.7733		MMP10	2.10657	3.97455	5.24165	2.70396e-07	0.00139312	6.38605
FIBIN	-2.67211	5.27341	-6.70756	7.58918e-11	2.26497e-07	14.1762		DCHS1	-1.52765	4.00044	-6.70334	7.78688e-11	2.64481e-07	14.1512		CXCL2	8.81263	15.2295	5.23942	2.73443e-07	0.00139312	6.37601
SDC2	-3.72583	8.75624	-6.44722	3.62619e-10	6.79576e-07	12.7077		TCEAL4	-5.39423	13.4662	-6.5339	2.16533e-10	5.51592e-07	13.1909		TFRC	14.5408	43.4207	5.07986	6.04912e-07	0.0024655	5.66514
MXRA8	-6.39339	12.7874	-6.44527	3.66816e-10	6.79576e-07	12.6969		THY1	-9.26458	16.2119	-6.37312	5.61161e-10	1.05371e-06	12.2975		HLA-E	-53.4395	197.78	-4.8561	1.7814e-06	0.00381734	4.70019
LAMA4	-2.69499	6.15142	-6.41472	4.39363e-10	7.46147e-07	12.5276		IL1B	9.5996	7.4997	6.37082	5.68765e-10	1.05371e-06	12.2849		CD8A	-1.53675	3.52888	-4.8296	2.0192e-06	0.00381734	4.58841
LTBP1	-4.00738	8.8907	-6.34227	6.72286e-10	8.61948e-07	12.1287		TMEM204	-3.06322	6.34044	-6.3004	8.58151e-10	1.45735e-06	11.8992		CD3E	-2.00273	4.36293	-4.61269	5.51517e-06	0.00661139	3.69352
ANTXR1	-8.33784	13.1896	-6.33316	7.0903e-10	8.61948e-07	12.0788		TFRC	19.9445	43.4207	6.24243	1.20089e-09	1.52956e-06	11.5843		IL6	1.72048	3.03862	4.55109	7.28647e-06	0.0068723	3.44597
PDGFRB	-6.87326	13.3703	-6.32414	7.47332e-10	8.61948e-07	12.0294		BRI3BP	3.86911	12.1755	6.20682	1.47443e-09	1.7675e-06	11.392		VAMP8	-15.5048	80.0095	-4.54993	7.32439e-06	0.0068723	3.44136
LOXL2	-5.26561	11.0994	-6.32096	7.61326e-10	8.61948e-07	12.012		SPSB1	-2.59295	9.02086	-6.17588	1.76094e-09	1.9413e-06	11.2256		SLC31A1	2.07213	13.155	4.42696	1.26535e-05	0.0107444	2.95614
DKK3	-4.10539	10.5713	-6.24648	1.17312e-09	1.19535e-06	11.6067		MXRA8	-6.99067	12.7874	-6.17109	1.80994e-09	1.9413e-06	11.1999		PSMB9	-11.7872	26.9162	-4.39221	1.47349e-05	0.0120113	2.82116
THY1	-7.94038	16.2119	-6.23785	1.23308e-09	1.19662e-06	11.56		PLEKHA4	-3.87465	7.65291	-6.12277	2.38479e-09	2.31427e-06	10.9416		NKG7	-4.13836	7.4852	-4.35491	1.73329e-05	0.0135857	2.67732
TMEM204	-2.61819	6.34044	-6.14976	2.04465e-09	1.894e-06	11.0862		EMILIN1	-12.4801	20.4909	-6.06419	3.32436e-09	3.07942e-06	10.6306		BRI3BP	2.40476	12.1755	4.30587	2.14203e-05	0.0150526	2.48991
PSME1	34.2737	104.104	6.09229	2.83559e-09	2.40777e-06	10.78		ZC3H12A	8.68123	15.2809	6.01386	4.41344e-09	3.74756e-06	10.3654		NUP153	1.54606	9.87146	4.29106	2.28261e-05	0.0151965	2.43368
COL6A2	-41.825	67.2994	-6.00396	4.66558e-09	3.52148e-06	10.3139		PDGFRB	-7.40162	13.3703	-5.96347	5.85105e-09	4.76954e-06	10.1016		NEK6	2.51453	14.3787	4.25976	2.60923e-05	0.0151965	2.31543
RCN3	-5.97537	13.3273	-5.97955	5.34876e-09	3.89294e-06	10.186		NOTCH3	-4.20479	9.37011	-5.92132	7.39662e-09	5.79753e-06	9.88239		CD3D	-2.41012	6.33375	-4.24386	2.79185e-05	0.0153771	2.25564
PCOLCE	-5.94835	12.8196	-5.88166	9.21109e-09	6.05525e-06	9.67763		FIBIN	-2.68337	5.27341	-5.89824	8.40498e-09	6.34389e-06	9.76289		OSM	2.02371	3.62923	4.16853	3.83563e-05	0.0185286	1.97516
EMILIN1	-10.5683	20.4909	-5.86445	1.01277e-08	6.36768e-06	9.58894		C1R	-13.459	23.8579	-5.81658	1.31698e-08	9.25474e-06	9.34313		UBE2L6	-12.8094	35.022	-4.15363	4.08205e-05	0.0187995	1.92022
MRC2	-4.64462	8.71909	-5.86118	1.03113e-08	6.36768e-06	9.57215		UGT8	4.77898	12.371	5.76421	1.75207e-08	1.14271e-05	9.07645		LTB	-1.9918	5.35574	-4.1496	4.15123e-05	0.0187995	1.9054
CD8A	1.81079	3.52888	5.82253	1.2748e-08	7.42264e-06	9.37387		ITGA11	-2.58208	3.9963	-5.73966	2.00158e-08	1.1924e-05	8.95211		SERTAD1	-2.05322	10.0391	-4.13247	4.45803e-05	0.01975	1.84252
ELN	-4.18806	8.25957	-5.7987	1.45214e-08	8.22032e-06	9.25217		CLEC11A	-3.66346	8.89886	-5.73156	2.09124e-08	1.1924e-05	8.91119		GNPNAT1	3.09019	13.3279	4.12142	4.66736e-05	0.01998	1.80207
FBLN1	-6.79452	12.7842	-5.7377	2.02295e-08	1.08007e-05	8.94248		DPYSL3	-6.90992	10.4816	-5.72837	2.12769e-08	1.1924e-05	8.89505		ERO1A	4.13809	17.1942	4.11615	4.77044e-05	0.01998	1.78281
SULF1	-13.3286	20.5425	-5.69824	2.50311e-08	1.24417e-05	8.74361		USP11	-3.00778	10.5659	-5.65678	3.12704e-08	1.634e-05	8.53562		CD52	-4.28879	11.9176	-4.0713	5.73956e-05	0.0212523	1.61987
DPYSL3	-5.97844	10.4816	-5.65995	3.07439e-08	1.45704e-05	8.55172		RFTN1	-2.13438	5.70425	-5.64413	3.34583e-08	1.70462e-05	8.47251		ETV7	-2.2038	7.0892	-4.06811	5.81525e-05	0.0212523	1.60834
SPOCK1	-1.90746	3.48254	-5.60257	4.17506e-08	1.84964e-05	8.26617		TNFSF12	-2.17062	6.9501	-5.62061	3.79312e-08	1.88537e-05	8.35544		APOL3	-1.6078	3.78999	-4.06482	5.89431e-05	0.0212523	1.59645
CPXM1	-3.23155	7.52502	-5.45078	9.2702e-08	3.56448e-05	7.52256		LBH	-4.61438	11.3583	-5.61117	3.98851e-08	1.93528e-05	8.30858		EPSTI1	-3.83398	12.4852	-4.06276	5.94425e-05	0.0212523	1.58902
COL1A2	-95.8458	134.778	-5.38616	1.29501e-07	4.51812e-05	7.21123		MFGE8	-5.70282	11.6058	-5.59639	4.31431e-08	2.04468e-05	8.23534		GFPT1	5.45577	25.8034	4.04373	6.42557e-05	0.021825	1.52048
ZCCHC24	-2.00203	5.33998	-5.38266	1.31856e-07	4.51812e-05	7.19445		LRRC32	-3.90202	9.17855	-5.59129	4.43275e-08	2.05307e-05	8.21008		CCL5	-7.53528	13.534	-4.04372	6.42574e-05	0.021825	1.52046
THBS2	-16.2948	21.7744	-5.37866	1.34602e-07	4.51812e-05	7.17527		DKK3	-4.18859	10.5713	-5.58061	4.69066e-08	2.12424e-05	8.15734		DHX15	2.03716	17.3045	4.03564	6.64112e-05	0.0218289	1.49145
COL4A2	-20.1571	40.8048	-5.37457	1.37457e-07	4.51812e-05	7.15573		TMX2	7.55031	35.0301	5.574	4.85787e-08	2.15214e-05	8.12467		PTGDS	-3.79785	7.13113	-4.02369	6.9721e-05	0.0220957	1.44866
HTRA3	-8.04544	15.308	-5.34762	1.57843e-07	5.10585e-05	7.02701		ANTXR1	-8.37218	13.1896	-5.5685	5.0012e-08	2.1685e-05	8.09756		HILPDA	3.80177	14.0634	4.00685	7.46531e-05	0.0220957	1.38854
COL8A2	-1.54593	3.6869	-5.33101	1.71833e-07	5.47153e-05	6.94798		RCN3	-6.25939	13.3273	-5.4849	7.76025e-08	3.04127e-05	7.68803		IFIT3	-4.75353	11.0576	-3.98914	8.01972e-05	0.0220957	1.32556
PLXDC2	-1.59736	4.12246	-5.31402	1.87393e-07	5.8752e-05	6.86733		MFAP2	-3.72276	8.15922	-5.47017	8.38004e-08	3.2222e-05	7.61644		CXCL8	48.2187	39.9109	3.96916	8.69212e-05	0.0224224	1.25481
PSME2	14.5781	44.0648	5.30463	1.96565e-07	5.97882e-05	6.82288		SDC2	-3.60045	8.75624	-5.45556	9.04279e-08	3.41265e-05	7.54553		CD2	-2.19804	6.67968	-3.96296	8.91154e-05	0.022701	1.23291
LYSMD2	1.52942	5.3036	5.28731	2.14647e-07	6.4328e-05	6.74102		HTRA3	-9.32795	15.308	-5.42912	1.03728e-07	3.70856e-05	7.41772		VAMP5	-6.14861	15.3447	-3.94807	9.45982e-05	0.0238002	1.18047
ISLR	-11.4715	22.6266	-5.26618	2.38894e-07	6.85693e-05	6.64149		C1S	-14.7617	24.4874	-5.41088	1.13996e-07	3.97253e-05	7.32983		CXCL13	-3.7294	6.16691	-3.92182	0.000105048	0.0251856	1.08849
COL1A1	-184.289	248.056	-5.25105	2.57877e-07	7.00704e-05	6.5704		ISLR	-13.4343	22.6266	-5.40039	1.20347e-07	4.08758e-05	7.27935		DGCR6L	-3.03253	18.1239	-3.91076	0.000109774	0.0255375	1.04987
OLFML2B	-4.20102	7.72586	-5.23742	2.76219e-07	7.23855e-05	6.50653		TGFB3	-1.86667	3.28266	-5.39095	1.26348e-07	4.16023e-05	7.23405		SORBS3	-2.04888	11.3499	-3.90961	0.000110275	0.0255375	1.04588
COL6A3	-13.8264	23.3642	-5.22232	2.98018e-07	7.49792e-05	6.43592		IGFBP7	-54.7906	119.667	-5.38651	1.29269e-07	4.18156e-05	7.21276		WARS	-14.6624	30.7286	-3.9031	0.000113163	0.0256938	1.0232
PLEKHA4	-2.8805	7.65291	-5.19816	3.364e-07	8.21646e-05	6.32334		AEBP1	-30.5483	41.759	-5.36486	1.44488e-07	4.5196e-05	7.10917		IGKC	-241.253	386.333	-3.90241	0.000113472	0.0256938	1.02081
COL5A1	-13.9131	23.0926	-5.17095	3.85378e-07	8.72625e-05	6.19706		TUBA1A	-10.9445	19.182	-5.36234	1.46373e-07	4.5196e-05	7.0971		HK2	6.16947	22.1389	3.88961	0.000119376	0.0258804	0.976324
AEBP1	-25.7693	41.759	-5.16822	3.90648e-07	8.74837e-05	6.18444		COL6A2	-42.5452	67.2994	-5.34792	1.57596e-07	4.79351e-05	7.02835		IFI35	-4.90922	18.8155	-3.86962	0.000129174	0.026675	0.907164
BGN	-57.7743	99.1285	-5.15874	4.09527e-07	9.02137e-05	6.14061		MMP9	-20.0272	23.283	-5.3426	1.6195e-07	4.8115e-05	7.00299		IFI27	-22.661	76.8764	-3.86881	0.000129586	0.026675	0.904377
SPSB1	-1.8954	9.02086	-5.15553	4.16119e-07	9.02137e-05	6.12578		GGT5	-2.18357	5.117	-5.33874	1.65176e-07	4.8115e-05	6.98464		HLA-F	-9.14521	24.9103	-3.84946	0.000139823	0.0282125	0.83775
VIM	-21.2297	48.7833	-5.1531	4.21179e-07	9.03495e-05	6.11455		A2M	-19.5052	36.1712	-5.33863	1.6527e-07	4.8115e-05	6.98411		BATF2	-3.84098	12.4758	-3.8407	0.000144705	0.0283552	0.80769
FSTL1	-8.50446	18.4247	-5.14106	4.47126e-07	9.46121e-05	6.05903		ACTA2	-40.1188	51.1512	-5.31057	1.90715e-07	5.18592e-05	6.85088		STT3A	2.72168	22.6359	3.83786	0.000146324	0.0283994	0.797948
COL12A1	-11.9853	16.9226	-5.13962	4.50335e-07	9.46121e-05	6.05239		OLFML2B	-4.86445	7.72586	-5.31042	1.90855e-07	5.18592e-05	6.8502		NT5C	-2.73373	16.7705	-3.8276	0.000152306	0.0292816	0.762859
SPARC	-92.2016	165.511	-5.12485	4.84544e-07	9.85047e-05	5.98441		NECAP1	1.9913	8.48129	5.29186	2.09749e-07	5.62432e-05	6.7624		TRIM22	-1.68612	5.98794	-3.80746	0.000164734	0.0294484	0.694201
ADGRA2	-1.76516	5.32719	-5.12333	4.88198e-07	9.85047e-05	5.97744		PODN	-2.20158	4.73144	-5.26886	2.35675e-07	5.94789e-05	6.65403		PSME1	-21.9021	104.104	-3.80513	0.000166236	0.0294585	0.686258
CDH11	-2.02008	4.99746	-5.1098	5.21957e-07	0.000100349	5.91537		CLDN5	-1.66031	2.68042	-5.24857	2.61125e-07	6.48958e-05	6.5587		GSPT1	2.53784	20.2525	3.7787	0.000184152	0.0306943	0.596729
DDAH2	-8.95115	26.5833	-5.10788	5.26917e-07	0.000100356	5.90659		HEYL	-1.5333	4.28601	-5.23526	2.79233e-07	6.77439e-05	6.49637		CXCL3	8.97251	19.0875	3.75801	0.000199436	0.0320172	0.527031
CD248	-6.99611	17.1757	-5.08742	5.82816e-07	0.000105362	5.81301		CDC25A	1.53522	6.35295	5.21247	3.13121e-07	7.50717e-05	6.38992		HYOU1	4.21078	25.0882	3.75647	0.000200627	0.0320172	0.521828
TNS3	-2.62382	10.7442	-5.08032	6.03546e-07	0.000107892	5.78057		SERPING1	-15.4841	26.407	-5.18579	3.57871e-07	8.28755e-05	6.26581		SHKBP1	-2.5104	19.0041	-3.73159	0.000220704	0.0330242	0.438508
COL8A1	-2.76625	5.98944	-5.06779	6.41842e-07	0.000112759	5.72349		TIMP2	-18.8142	31.3965	-5.18076	3.66972e-07	8.40282e-05	6.24248		ACP2	-1.63378	10.5235	-3.73122	0.000221016	0.0330242	0.437274
TCEAL4	-3.66186	13.4662	-5.06538	6.49471e-07	0.000113125	5.71253		VIM	-24.3631	48.7833	-5.17833	3.71442e-07	8.41069e-05	6.23123		IRF8	-2.40898	10.2522	-3.73111	0.000221103	0.0330242	0.436932
TGFB3	-1.53483	3.28266	-5.06202	6.60234e-07	0.000114025	5.69728		CXCL3	13.7622	19.0875	5.16417	3.98608e-07	8.8895e-05	6.16567		HLA-C	-120.113	409.885	-3.72751	0.000224172	0.0331044	0.424891
GOT1	5.12885	23.5399	5.04992	7.00554e-07	0.000118972	5.64229		BGN	-65.9188	99.1285	-5.15408	4.19135e-07	9.18447e-05	6.11904		C8orf82	-2.69961	11.5016	-3.69284	0.000255784	0.0356972	0.309756
RAB31	-4.70109	9.83968	-5.04657	7.12124e-07	0.000119937	5.6271		MMP11	-17.866	22.8271	-5.14275	4.43405e-07	9.57612e-05	6.06677		INSIG1	5.32885	22.1807	3.68661	0.000261888	0.0356972	0.289185
FLNA	-30.6438	56.0057	-5.03799	7.42573e-07	0.000123944	5.58826		ERO1A	5.76889	17.1942	5.14105	4.47157e-07	9.57612e-05	6.05895		HLA-DPB1	-17.5895	38.3458	-3.68081	0.000267695	0.0356972	0.270059
TLN1	-6.17705	26.6668	-5.03634	7.486e-07	0.000123944	5.58077		ADGRA2	-2.01749	5.32719	-5.1276	4.77983e-07	9.93961e-05	5.99705		RARRES3	-18.3397	28.4084	-3.6768	0.000271789	0.0358224	0.256823
HSPG2	-5.71326	13.3212	-5.03482	7.5416e-07	0.000123944	5.5739		SNTA1	-1.88886	6.11895	-5.11104	5.18763e-07	0.000105719	5.92105		PPP1R15B	1.68676	13.0529	3.65372	0.000296476	0.0374347	0.181042
SLC6A6	-5.47236	13.9522	-5.00885	8.55806e-07	0.000138416	5.45666		FLNA	-35.4695	56.0057	-5.10626	5.31159e-07	0.000106612	5.89914		MSMO1	6.12013	25.2659	3.64946	0.000301255	0.0374347	0.167107
MMP2	-28.8344	48.594	-4.99796	9.02299e-07	0.000144787	5.40762		KANK2	-3.02735	7.23067	-5.07696	6.13576e-07	0.000119086	5.76528		POLG	1.51157	10.1415	3.6441	0.000307373	0.0375087	0.149593
NID1	-4.36638	11.1851	-4.99333	9.22768e-07	0.000146915	5.38682		MRC2	-4.59031	8.71909	-5.07236	6.27583e-07	0.000120656	5.74434		PGAM1	2.44053	16.0417	3.62474	0.000330468	0.0391547	0.086501
RAB34	-1.76584	5.72321	-4.982	9.74832e-07	0.000152816	5.33595		F2R	-3.59334	10.1047	-5.06699	6.44351e-07	0.000122667	5.71988		PSMB8	-15.5066	71.3955	-3.61186	0.000346722	0.0401491	0.0447081
COL4A1	-20.9598	40.367	-4.96666	1.04982e-06	0.000162078	5.26727		CPXM1	-3.42809	7.52502	-5.0633	6.56103e-07	0.000122667	5.70311		MZB1	-3.40506	6.72556	-3.60779	0.000352015	0.0405294	0.0315239
PXDN	-3.17763	6.31279	-4.96259	1.07065e-06	0.000162826	5.24906		LAMA4	-2.42675	6.15142	-5.05799	6.73393e-07	0.000123631	5.67898		SORL1	1.94268	8.40648	3.60532	0.000355254	0.0406726	0.0235539
TUBA1A	-8.8621	19.182	-4.95864	1.0912e-06	0.000164723	5.23145		GJA4	-1.91473	4.71581	-5.04741	7.09181e-07	0.000129039	5.63095		BTN3A1	-1.75802	8.105	-3.58684	0.000380468	0.0419111	-0.0360914
COL5A2	-15.7	24.3256	-4.95239	1.1246e-06	0.000168516	5.20351		PCOLCE	-5.80769	12.8196	-5.02851	7.77725e-07	0.000140259	5.54539		HACD3	2.60854	17.1377	3.58052	0.00038947	0.0422211	-0.0564251
IGF2R	-2.43631	12.832	-4.9477	1.15027e-06	0.000169284	5.18261		TGFB1I1	-2.02451	6.13869	-5.00524	8.70949e-07	0.000150949	5.44043		DRAP1	-4.73918	31.87	-3.5805	0.000389497	0.0422211	-0.056487
LAMB1	-5.65929	20.6293	-4.94768	1.15033e-06	0.000169284	5.18255		SULF1	-13.3602	20.5425	-5.00154	8.86758e-07	0.000151859	5.42376		TCP1	5.04659	39.7462	3.57515	0.00039727	0.0425543	-0.0736638
BRPF3	-1.62054	7.87205	-4.94542	1.16295e-06	0.000169284	5.17245		PPP1R15B	2.57411	13.0529	4.99549	9.13152e-07	0.000155076	5.39657		SASH3	-1.60485	4.86865	-3.55811	0.000423	0.0442068	-0.128205
IRF1	5.7687	14.9009	4.94181	1.18331e-06	0.000169822	5.15637		DPT	-3.13051	4.87521	-4.98473	9.62014e-07	0.000157306	5.34826		SRPRB	2.65341	18.8893	3.54185	0.000449012	0.0457652	-0.180041
LBH	-3.54592	11.3583	-4.9242	1.28765e-06	0.000182229	5.0781		ANXA6	-6.59906	17.747	-4.98412	9.64877e-07	0.000157306	5.3455		SSR1	2.25365	15.2978	3.51291	0.000499055	0.0494158	-0.271759
COL10A1	-5.47011	8.37566	-4.91696	1.33312e-06	0.000187363	5.04596		PPA2	3.22659	13.7855	4.98116	9.78784e-07	0.000157388	5.33224		IER3	35.7307	113.247	3.50951	0.00050527	0.0495044	-0.282497
CMTM3	-2.26445	6.96102	-4.9119	1.36576e-06	0.000190635	5.02356		ZCCHC24	-2.11559	5.33998	-4.98073	9.8083e-07	0.000157388	5.33031
CD3E	2.08316	4.36293	4.90895	1.38516e-06	0.000192029	5.0105		SFRP4	-10.5623	11.613	-4.95944	1.08704e-06	0.000167824	5.23504
ACTA2	-32.4507	51.1512	-4.90551	1.40812e-06	0.000192591	4.99528		PDLIM7	-4.58396	11.1922	-4.94751	1.15128e-06	0.000173792	5.18185
MMP11	-14.8863	22.8271	-4.89352	1.49108e-06	0.000199912	4.94228		TLN1	-6.92099	26.6668	-4.94123	1.18657e-06	0.000175477	5.15388
CASP1	5.82088	12.0795	4.87829	1.60328e-06	0.000209444	4.87512		MSRB3	-2.28299	3.89003	-4.93939	1.19716e-06	0.000175477	5.14565
TEAD3	-2.1833	13.2475	-4.84803	1.85076e-06	0.000235729	4.74228		MMP2	-32.5386	48.594	-4.93871	1.20106e-06	0.000175477	5.14264
FILIP1L	-3.11129	8.35623	-4.84387	1.88761e-06	0.000237454	4.72405		MRPL37	6.85106	35.379	4.92132	1.30557e-06	0.000187367	5.06537
MSRB3	-1.95686	3.89003	-4.83498	1.9686e-06	0.000246123	4.68518		FAM20C	-2.45702	6.75276	-4.91756	1.32926e-06	0.000189433	5.04872
MXRA5	-6.3063	10.309	-4.82462	2.0672e-06	0.00025378	4.63997		GMDS	12.6297	38.0136	4.90741	1.39541e-06	0.000197042	5.00374
ACTN1	-4.91436	23.9096	-4.81772	2.13548e-06	0.000259041	4.60992		C4BPB	1.62024	3.32826	4.89973	1.44754e-06	0.000199321	4.96979
CALD1	-9.0851	17.1733	-4.80735	2.24227e-06	0.000268066	4.5648		MYL9	-44.0772	51.8176	-4.89011	1.51552e-06	0.00020728	4.92731
BATF2	4.69842	12.4758	4.8068	2.24812e-06	0.000268066	4.56238		TMED2	19.011	73.8339	4.88423	1.55858e-06	0.000211748	4.90138
TSPAN9	-1.50113	6.42685	-4.78107	2.53642e-06	0.000293691	4.45084		GREM1	-5.93858	8.09073	-4.873	1.64406e-06	0.000220424	4.85196
MCAM	-3.43618	9.36629	-4.7715	2.65246e-06	0.00030198	4.40949		TPM2	-18.8832	27.6057	-4.86375	1.71794e-06	0.000227336	4.81129
MMP14	-24.7346	57.7875	-4.76057	2.79142e-06	0.000314289	4.3623		GOT1	5.63868	23.5399	4.86154	1.73602e-06	0.000228247	4.8016
LAMB2	-4.25747	13.3928	-4.75847	2.81876e-06	0.000315624	4.35329		TFE3	-1.9636	10.6564	-4.86018	1.74728e-06	0.000228255	4.79562
ECHS1	18.8276	88.4705	4.7361	3.12801e-06	0.000344571	4.25711		CTSZ	-27.6262	102.471	-4.85795	1.76585e-06	0.000229212	4.78583
MFAP2	-2.817	8.15922	-4.72704	3.26232e-06	0.000357434	4.21828		RAMP2	-2.93585	7.15345	-4.84692	1.86056e-06	0.000230323	4.7375
PDPN	-3.38411	8.19999	-4.70689	3.58128e-06	0.00037815	4.13213		GNAI2	-5.94713	21.6412	-4.84668	1.86266e-06	0.000230323	4.73645
FAM20C	-2.0566	6.75276	-4.70063	3.68632e-06	0.000387235	4.10544		PLD3	-5.95648	25.344	-4.84478	1.87944e-06	0.000230323	4.72816
CD2	2.54513	6.67968	4.69492	3.78477e-06	0.000394187	4.08111		COL8A2	-1.60414	3.6869	-4.84389	1.88743e-06	0.000230323	4.72423
MAN2B1	-2.55799	12.1884	-4.69294	3.81942e-06	0.000394187	4.0727		TMEM47	-1.56365	4.61154	-4.83834	1.93756e-06	0.000235033	4.69998
FNDC1	-4.06615	5.84235	-4.68728	3.92041e-06	0.000395515	4.04861		VDAC2	4.39898	25.1133	4.82273	2.08565e-06	0.000249388	4.63186
MRPL44	3.04606	19.1031	4.68313	3.9961e-06	0.000397654	4.03096		SERPINF1	-9.87095	17.6441	-4.81768	2.13587e-06	0.000251601	4.60986
SFRP4	-8.71217	11.613	-4.6716	4.21352e-06	0.000410849	3.98206		MGST2	3.86235	17.1694	4.81574	2.15552e-06	0.000252456	4.60139
PALLD	-3.62737	11.1537	-4.66784	4.28702e-06	0.000416025	3.9661		FILIP1L	-3.52578	8.35623	-4.80662	2.25002e-06	0.000260529	4.56172
BAD	2.35469	14.865	4.66638	4.3157e-06	0.000416823	3.95995		ABHD17C	5.23147	24.6973	4.80042	2.31647e-06	0.000265209	4.53481
CD3D	2.58589	6.33375	4.65873	4.46989e-06	0.000427661	3.92755		UBE2T	6.14584	20.7604	4.792	2.40981e-06	0.000274354	4.49829
SMTN	-2.49478	10.1111	-4.65261	4.59698e-06	0.000437765	3.90169		CYGB	-1.95201	6.23076	-4.79016	2.4307e-06	0.000274706	4.49031
COL3A1	-164.743	232.399	-4.63782	4.91861e-06	0.000461919	3.8393		DHX15	2.69478	17.3045	4.78275	2.51653e-06	0.000278818	4.45824
PDLIM7	-3.75264	11.1922	-4.62541	5.20483e-06	0.000482133	3.78714		TMBIM6	21.6474	126.946	4.78099	2.53739e-06	0.000278818	4.4506
PSMB8	19.1669	71.3955	4.56772	6.76046e-06	0.000601622	3.54609		HDAC5	-1.72745	6.22784	-4.77504	2.60897e-06	0.000284322	4.42489
FBN1	-3.3845	6.60894	-4.55897	7.03251e-06	0.000612459	3.50974		NDN	-1.83189	4.4437	-4.77155	2.65183e-06	0.000287095	4.40984
TUBB6	-2.65211	6.40288	-4.55416	7.18645e-06	0.000623203	3.48979		MFSD2A	2.08762	6.76796	4.76829	2.69257e-06	0.000288799	4.39575
TIMP2	-14.4217	31.3965	-4.53514	7.82719e-06	0.000659418	3.41113		COL18A1	-5.86808	13.7367	-4.75065	2.92338e-06	0.000308682	4.31975
SVIL	-2.06509	6.86791	-4.53321	7.89528e-06	0.000659418	3.40315		H2AFZ	22.317	89.3767	4.72966	3.2229e-06	0.000338554	4.22965
COL18A1	-4.90016	13.7367	-4.53038	7.99622e-06	0.000665122	3.39146		LTBP1	-3.40872	8.8907	-4.72398	3.30896e-06	0.000345007	4.20532
LAMC1	-4.06157	15.7488	-4.5105	8.73961e-06	0.000721071	3.30961		TPI1	49.4421	200.383	4.71307	3.48046e-06	0.00035113	4.15866
F2R	-2.79702	10.1047	-4.50417	8.98991e-06	0.000734743	3.28362		RRM2	6.05862	20.3074	4.71187	3.49986e-06	0.000351348	4.15352
BASP1	-2.75286	7.3169	-4.50268	9.04954e-06	0.000734743	3.27754		WDR45	-1.54457	7.49104	-4.70038	3.6907e-06	0.000365393	4.1045
CCDC3	-1.57105	5.14435	-4.49015	9.56883e-06	0.000770763	3.22619		SPARC	-96.5699	165.511	-4.70021	3.69356e-06	0.000365393	4.10379
UBE2L6	13.5191	35.022	4.48521	9.78135e-06	0.000781703	3.20598		IARS	3.85046	20.3493	4.68723	3.92124e-06	0.000376938	4.04857
GTF2B	1.56488	10.1367	4.47307	1.03228e-05	0.000818557	3.1564		CALD1	-10.1107	17.1733	-4.68477	3.96593e-06	0.000379445	4.03811
MFGE8	-3.98771	11.6058	-4.46899	1.05114e-05	0.000827072	3.13975		SPOCK1	-1.82011	3.48254	-4.68124	4.03098e-06	0.000383866	4.0231
COL11A1	-4.1206	6.3599	-4.45892	1.09905e-05	0.000854871	3.09876		MED29	-1.61878	12.301	-4.67879	4.07664e-06	0.000386408	4.0127
USP11	-2.07346	10.5659	-4.45333	1.1265e-05	0.000866652	3.07607		TUBB6	-3.10834	6.40288	-4.67389	4.1695e-06	0.000390885	3.99192
LUM	-42.6282	81.6773	-4.45149	1.13573e-05	0.000870113	3.06857		ZBTB4	-1.88389	7.87888	-4.67327	4.1814e-06	0.000390885	3.98929
TPM2	-15.1294	27.6057	-4.45025	1.14198e-05	0.000871623	3.06352		COL8A1	-2.90843	5.98944	-4.66573	4.32869e-06	0.000400974	3.95734
TMEM119	-2.27068	6.08956	-4.44737	1.15654e-05	0.000879447	3.05187		CTSK	-19.7941	36.5877	-4.66135	4.41644e-06	0.000407252	3.93883
FN1	-42.1278	58.2793	-4.44146	1.1871e-05	0.000895995	3.02789		RBM47	3.09248	15.0362	4.65781	4.48867e-06	0.000409785	3.92386
NMB	1.7566	6.66826	4.4332	1.23107e-05	0.00091286	2.99446		CDH11	-2.10286	4.99746	-4.65777	4.48955e-06	0.000409785	3.92368
KANK2	-2.31418	7.23067	-4.43205	1.23735e-05	0.000913618	2.98978		GNPNAT1	3.89746	13.3279	4.65706	4.50424e-06	0.000409785	3.92066
COMP	-7.461	6.92331	-4.41833	1.31426e-05	0.000946406	2.93435		TREM2	-3.16009	6.05754	-4.65589	4.5285e-06	0.000410162	3.91571
MRPL54	6.3421	28.1746	4.41427	1.33787e-05	0.000953559	2.91799		BACE2	5.52201	17.3051	4.65434	4.56071e-06	0.000411251	3.90917
PSMB9	11.5355	26.9162	4.39789	1.43736e-05	0.00100909	2.85208		COL1A2	-93.778	134.778	-4.61467	5.4657e-06	0.000476007	3.74223
COX5A	17.6019	86.312	4.3766	1.57732e-05	0.00108595	2.76674		CCNA2	4.48361	16.0965	4.61093	5.55934e-06	0.000482102	3.72657
MYL9	-34.415	51.8176	-4.36033	1.69294e-05	0.0011424	2.70178		CERCAM	-2.78836	7.09366	-4.59806	5.89387e-06	0.000506799	3.6727
CHI3L1	-4.79325	9.63594	-4.33078	1.92409e-05	0.00126487	2.58431		ETFA	4.61922	20.7623	4.59655	5.93435e-06	0.000508135	3.66639
PEA15	-6.8119	35.2146	-4.32622	1.96233e-05	0.00127916	2.56626		MRPL44	3.40621	19.1031	4.58566	6.23441e-06	0.000525079	3.62093
VCAN	-4.08412	8.0379	-4.31865	2.0274e-05	0.00131581	2.53633		SLC25A3	7.2707	43.1642	4.56385	6.87963e-06	0.000565323	3.53019
C1R	-8.73198	23.8579	-4.30958	2.10816e-05	0.00135527	2.5005		THBS2	-15.7289	21.7744	-4.54628	7.44551e-06	0.000601271	3.45739
GGT5	-1.53887	5.117	-4.29675	2.22758e-05	0.00140796	2.44997		CYP27A1	-5.58829	12.8236	-4.54196	7.59157e-06	0.000609089	3.4395
PLCG1	-2.12809	9.14034	-4.29469	2.24732e-05	0.00141352	2.44188		HACD3	3.68782	17.1377	4.5351	7.82887e-06	0.000623221	3.41115
JCHAIN	124.057	154.198	4.29138	2.27947e-05	0.00142495	2.42886		GART	2.15045	11.9002	4.52821	8.0741e-06	0.000640242	3.38275
CERCAM	-2.26767	7.09366	-4.27044	2.49304e-05	0.00149869	2.34675		TAGLN	-42.0374	46.4518	-4.52635	8.14164e-06	0.000643095	3.37508
COL16A1	-1.99397	6.81905	-4.26404	2.56208e-05	0.00152223	2.32172		GRPEL1	2.08733	11.8212	4.51975	8.38568e-06	0.000657276	3.34789
GREM1	-4.54926	8.09073	-4.26306	2.57276e-05	0.00152414	2.31791		EFEMP1	-4.75131	7.44166	-4.51851	8.43227e-06	0.000658396	3.34279
ANGPTL2	-4.909	11.8223	-4.2565	2.64567e-05	0.0015539	2.2923		EFEMP2	-2.19472	6.1314	-4.50895	8.79996e-06	0.000673323	3.30351
SH2D4A	1.60162	7.97197	4.25217	2.69496e-05	0.00157366	2.27539		CD248	-7.08008	17.1757	-4.5083	8.82573e-06	0.000673323	3.30082
IER5	1.60903	8.38429	4.23882	2.85222e-05	0.00163274	2.22344		FNDC1	-4.46551	5.84235	-4.50756	8.85473e-06	0.000673323	3.2978
B2M	155.015	516.486	4.21278	3.18456e-05	0.00176834	2.12252		BASP1	-3.14488	7.3169	-4.50426	8.98621e-06	0.00068078	3.28423
CDH5	-1.66428	4.87437	-4.20097	3.34711e-05	0.00183857	2.07695		TNS1	-4.17187	6.32797	-4.5034	9.02073e-06	0.000680864	3.2807
TNS1	-3.40486	6.32797	-4.19735	3.39853e-05	0.0018568	2.06299		CXCL1	43.1086	58.4193	4.49532	9.35135e-06	0.00070204	3.24758
ASPN	-4.8408	7.906	-4.19541	3.42638e-05	0.00186701	2.05553		CUX1	-1.67359	9.15868	-4.48856	9.63685e-06	0.00071675	3.21991
EFEMP2	-1.78777	6.1314	-4.19445	3.44035e-05	0.00186963	2.0518		FAM162A	3.30994	15.2	4.48306	9.8754e-06	0.000723923	3.19741
CYSTM1	10.4255	40.295	4.18982	3.50797e-05	0.00189626	2.03399		LOXL1	-2.25635	5.49182	-4.47895	1.00571e-05	0.000732738	3.18064
SPON2	-3.55583	11.7571	-4.18827	3.53092e-05	0.00189859	2.02803		ERP44	2.77366	17.0162	4.47519	1.02262e-05	0.000738124	3.1653
DLGAP4	-1.77618	11.3353	-4.17527	3.72882e-05	0.00197376	1.97813		HK2	7.922	22.1389	4.47466	1.02502e-05	0.000738124	3.16314
HTRA1	-9.97583	25.9374	-4.174	3.74877e-05	0.00197918	1.97325		SKP2	2.23741	8.07993	4.46885	1.05178e-05	0.00074857	3.13944
DVL3	-1.66104	14.6063	-4.17097	3.79657e-05	0.00198896	1.96166		TMEM119	-2.60416	6.08956	-4.46631	1.06366e-05	0.00074857	3.12911
DCN	-5.91409	13.3445	-4.16788	3.84612e-05	0.00200974	1.9498		COL1A1	-179.003	248.056	-4.46622	1.06411e-05	0.00074857	3.12872
MARCO	-2.04895	3.31531	-4.1549	4.06053e-05	0.00210559	1.90019		LUM	-48.8425	81.6773	-4.46621	1.06416e-05	0.00074857	3.12867
GSDMD	4.1426	16.3386	4.14619	4.21068e-05	0.00215658	1.867		EZH2	1.64196	8.16657	4.45655	1.11063e-05	0.000770986	3.08937
AURKAIP1	9.24866	48.4526	4.14368	4.25489e-05	0.00216776	1.85745		COL4A2	-19.0861	40.8048	-4.45621	1.11227e-05	0.000770986	3.08801
MGST2	2.90275	17.1694	4.13321	4.44436e-05	0.00223634	1.81763		DUOX2	15.5708	16.4679	4.4494	1.14624e-05	0.000786506	3.06035
NDUFS2	3.70871	28.5435	4.12432	4.61162e-05	0.00228107	1.78387		STARD4	1.80823	5.34723	4.44668	1.16009e-05	0.000790682	3.04931
DPT	-2.2661	4.87521	-4.12072	4.68095e-05	0.00229928	1.77023		HYAL2	-2.9568	13.428	-4.44128	1.18806e-05	0.000804366	3.02741
COL6A1	-26.8853	52.8886	-4.12065	4.68227e-05	0.00229928	1.76998		FBLN2	-6.28738	11.31	-4.43168	1.23934e-05	0.000825418	2.98856
REEP4	3.29072	17.7502	4.11897	4.71502e-05	0.00230238	1.76361		MAD2L1	2.15881	8.2304	4.42515	1.27545e-05	0.000836773	2.96216
CCL5	7.49747	13.534	4.11653	4.76284e-05	0.00231651	1.75439		DDAH2	-8.85308	26.5833	-4.42374	1.28339e-05	0.000838274	2.95646
CHCHD1	3.21496	20.2527	4.11561	4.78107e-05	0.00231984	1.7509		LAMB2	-4.51807	13.3928	-4.42183	1.29419e-05	0.000842631	2.94875
MYH9	-19.9521	117.139	-4.10619	4.97119e-05	0.00239498	1.71528		MANF	7.70142	33.242	4.41451	1.33645e-05	0.000861882	2.91923
ITGA5	-5.17187	10.8158	-4.10329	5.03106e-05	0.00241242	1.70434		GSR	9.36711	31.3095	4.41007	1.3627e-05	0.000873285	2.90136
INHBA	-2.82074	6.04195	-4.09932	5.11419e-05	0.00243543	1.68938		ZYX	-12.7283	55.8389	-4.40871	1.37088e-05	0.000875775	2.89586
COL15A1	-7.51095	12.385	-4.08759	5.36767e-05	0.00252628	1.6452		GRSF1	2.23607	14.3009	4.38735	1.50508e-05	0.000940858	2.81007
ODF3B	1.77948	5.2137	4.08385	5.45094e-05	0.00254782	1.63115		TMC5	5.37443	14.5952	4.38639	1.51143e-05	0.000941941	2.8062
PBK	3.14932	10.1762	4.0812	5.51083e-05	0.00256672	1.62117		MTHFD2	4.06983	17.0446	4.38233	1.53839e-05	0.000952913	2.78996
GTF2E2	2.35667	12.6847	4.08033	5.53061e-05	0.00256672	1.6179		METAP1	2.53489	15.1586	4.37574	1.58324e-05	0.000974772	2.76357
ISCU	1.79649	12.7391	4.07328	5.69325e-05	0.00259559	1.59145		COL14A1	-3.00296	4.91557	-4.36773	1.63941e-05	0.000998466	2.73156
PITX1	3.30338	12.5771	4.06756	5.82841e-05	0.00263949	1.57003		MFAP4	-13.0307	17.1542	-4.36746	1.64133e-05	0.000998466	2.73049
ACKR3	-2.11583	8.06257	-4.06629	5.85886e-05	0.00264154	1.56528		CDK1	4.08575	14.3021	4.36439	1.66337e-05	0.00100447	2.71824
LGALS1	-50.7057	121.391	-4.05839	6.05175e-05	0.00270457	1.53572		TNS3	-2.57394	10.7442	-4.36403	1.66599e-05	0.00100447	2.7168
ABHD3	1.68201	7.57339	4.05153	6.22393e-05	0.00273356	1.51012		SNRPN	-1.77202	4.44331	-4.35723	1.71587e-05	0.00102234	2.68971
VAMP8	13.488	80.0095	4.04969	6.27095e-05	0.0027483	1.50326		FSTL1	-8.23013	18.4247	-4.35658	1.72071e-05	0.00102234	2.68713
CTSK	-15.0203	36.5877	-4.03945	6.53882e-05	0.00284732	1.4651		NDC1	2.56016	12.2312	4.3555	1.72881e-05	0.00102256	2.68282
UQCRFS1	3.27295	20.6976	4.03834	6.56842e-05	0.00285411	1.46098		PALLD	-3.86501	11.1537	-4.3552	1.73111e-05	0.00102256	2.6816
CD93	-3.12136	7.13599	-4.03207	6.73831e-05	0.00290932	1.4377		PBK	3.83149	10.1762	4.34782	1.78734e-05	0.00104667	2.65226
NKG7	3.74165	7.4852	4.02855	6.83567e-05	0.00293272	1.42462		DCN	-7.03901	13.3445	-4.34382	1.8186e-05	0.00105706	2.63635
IGFBP7	-35.7693	119.667	-4.01586	7.19757e-05	0.00304946	1.37759		PPP2R2A	1.77005	7.57507	4.34378	1.81893e-05	0.00105706	2.63618
TAGLN	-32.6175	46.4518	-4.01079	7.34722e-05	0.00308719	1.35883		VIP	-2.85779	4.16199	-4.33786	1.86605e-05	0.00107703	2.61271
DERL3	1.55464	4.90109	4.00566	7.50159e-05	0.0031199	1.33988		C4orf19	1.53882	6.72555	4.33727	1.87089e-05	0.00107703	2.61033
ETFA	3.52402	20.7623	4.00468	7.53131e-05	0.00311993	1.33628		CRISPLD2	-2.61805	5.68924	-4.33255	1.90937e-05	0.00108707	2.59165
C1S	-9.5499	24.4874	-3.99757	7.75117e-05	0.00316869	1.31005		AGPAT5	3.2001	10.056	4.33189	1.91487e-05	0.00108707	2.58901
TLE2	-3.71553	10.4385	-3.99733	7.75886e-05	0.00316869	1.30915		HSPG2	-5.61346	13.3212	-4.33176	1.91594e-05	0.00108707	2.5885
MRPS7	2.42018	16.9695	3.98928	8.01541e-05	0.00325893	1.27951		TEAD3	-2.22754	13.2475	-4.33123	1.92033e-05	0.00108707	2.5864
CEBPD	5.17901	17.4079	3.96585	8.80866e-05	0.00347891	1.19357		SVIL	-2.24898	6.86791	-4.323	1.98972e-05	0.00112323	2.55384
LRRC15	-1.53218	3.83062	-3.95646	9.14699e-05	0.00359165	1.15926		HCFC1R1	-2.85843	14.5399	-4.31938	2.02107e-05	0.00113255	2.5395
NEURL1B	-1.6346	7.71825	-3.95245	9.29536e-05	0.0036359	1.14461		COL6A3	-13.0537	23.3642	-4.31739	2.03846e-05	0.00113532	2.53164
SGPP2	2.95287	13.2189	3.95138	9.33528e-05	0.00364452	1.14071		DLAT	2.05077	12.0068	4.31057	2.09914e-05	0.00116562	2.50474
IGLJ3	4.06248	5.20379	3.94679	9.50836e-05	0.00368386	1.124		MRPS35	13.5115	54.7668	4.30819	2.12074e-05	0.00117442	2.49535
PLAT	-2.59481	7.97961	-3.9405	9.75072e-05	0.00377059	1.10109		ABHD10	1.74459	9.63069	4.30742	2.12778e-05	0.00117512	2.49231
CLEC11A	-2.20286	8.89886	-3.93583	9.93438e-05	0.0038055	1.08411		MSN	-9.17687	23.2162	-4.30198	2.17808e-05	0.00118682	2.47088
WARS	14.4434	30.7286	3.93378	0.000100158	0.00382949	1.07669		NFKBIZ	2.52955	7.60281	4.27023	2.49534e-05	0.00132951	2.34623
UGT8	2.85521	12.371	3.93287	0.000100523	0.00383626	1.07338		TLE2	-4.52805	10.4385	-4.26573	2.54369e-05	0.00134295	2.32864
MANF	5.99139	33.242	3.92199	0.000104978	0.00393988	1.03393		ZNF358	-4.85152	17.1805	-4.25839	2.62455e-05	0.00137496	2.29997
LDB1	-1.79524	12.9457	-3.91931	0.000106104	0.00395514	1.02423		WDR45B	4.45682	29.0209	4.25681	2.64223e-05	0.00137713	2.29382
VPS29	3.11975	19.829	3.91441	0.000108192	0.00400153	1.00651		RARRES2	-9.18338	21.2071	-4.25567	2.65513e-05	0.00137767	2.28935
MRPS15	3.01029	18.4035	3.89474	0.000116975	0.00422586	0.93555		TC2N	2.85856	9.5703	4.25401	2.6739e-05	0.00138303	2.2829
COQ5	1.58066	11.4551	3.8865	0.00012085	0.00431948	0.905937		CMTM3	-2.23675	6.96102	-4.2485	2.73728e-05	0.00140866	2.26144
FBLN2	-4.82362	11.31	-3.88275	0.000122656	0.00433961	0.892455		MRPL50	1.71705	9.11425	4.24117	2.82391e-05	0.00144232	2.2329
IGFBP5	-18.6195	39.6834	-3.87444	0.000126742	0.00445324	0.862684		TFPT	-2.21166	11.7007	-4.23043	2.95555e-05	0.00149829	2.19118
LRRC32	-2.36675	9.17855	-3.87295	0.00012749	0.0044718	0.857343		MMP10	1.89689	3.97455	4.22867	2.97756e-05	0.00150309	2.18438
CCL28	2.50596	6.29206	3.85472	0.000136968	0.00475515	0.792217		BIRC5	4.01437	16.3927	4.22807	2.98519e-05	0.00150309	2.18204
TST	12.7208	60.7607	3.84637	0.000141528	0.00488849	0.762483		ETF1	3.24689	22.9783	4.22791	2.98714e-05	0.00150309	2.18144
NDUFC1	2.35468	16.7094	3.84072	0.000144695	0.00497258	0.7424		ABHD3	2.00399	7.57339	4.22688	3.00025e-05	0.00150331	2.17743
SIRPA	-2.07599	7.29867	-3.83197	0.000149729	0.00509234	0.711366		COL5A1	-12.9825	23.0926	-4.2251	3.02299e-05	0.00150331	2.17052
MYO10	-1.64478	9.04011	-3.82969	0.000151072	0.00509805	0.703259		SLC9A2	1.62762	4.60017	4.22106	3.07501e-05	0.00152101	2.1549
ALAS1	3.7995	25.646	3.82441	0.000154216	0.00517756	0.684571		COMP	-8.11015	6.92331	-4.20555	3.28318e-05	0.00160836	2.09494
A2M	-12.2192	36.1712	-3.81935	0.000157287	0.00526329	0.666688		RAB31	-4.46596	9.83968	-4.19803	3.38889e-05	0.00165617	2.06594
COL14A1	-2.29735	4.91557	-3.81593	0.0001594	0.00529056	0.654584		AAGAB	2.25576	13.4129	4.18367	3.5997e-05	0.00173424	2.01072
SERPINH1	-8.27034	37.5669	-3.80293	0.000167659	0.00549325	0.608774		HTRA1	-11.4127	25.9374	-4.18141	3.63397e-05	0.00174662	2.00205
SFXN4	2.74989	18.7871	3.80276	0.000167769	0.00549325	0.608176		ADM	3.21782	8.4523	4.179	3.67097e-05	0.00176025	1.99279
PLVAP	-11.6773	33.7167	-3.80251	0.000167932	0.00549325	0.607295		RAMP3	-2.32381	7.28993	-4.17677	3.70551e-05	0.00177264	1.98422
YARS2	1.58681	11.0519	3.79932	0.000170027	0.00552829	0.596056		GSPT1	3.11836	20.2525	4.1598	3.97822e-05	0.00187233	1.91928
ANXA6	-4.40447	17.747	-3.79897	0.000170256	0.00552829	0.594838		ALAS1	4.7182	25.646	4.1586	3.99814e-05	0.00187343	1.91471
MRPL16	3.37565	21.6042	3.78384	0.000180531	0.00579377	0.541719		AMD1	2.73895	12.606	4.15856	3.99894e-05	0.00187343	1.91453
LRP1	-4.04076	15.2191	-3.77593	0.000186135	0.0058993	0.514019		LIMS2	-1.51458	3.9033	-4.14983	4.14734e-05	0.00192088	1.88121
MYL12B	31.6147	177.072	3.77504	0.000186775	0.00591039	0.510909		ARHGAP1	-2.92226	18.3524	-4.14863	4.16809e-05	0.00192611	1.87665
TNFRSF14	2.088	11.7436	3.77223	0.000188808	0.00596544	0.501104		AK2	3.03326	19.6726	4.14642	4.20673e-05	0.00193519	1.86822
TNC	-10.9679	13.3707	-3.76814	0.000191816	0.00603839	0.486786		PNP	4.13537	21.7609	4.14477	4.23561e-05	0.00194409	1.86196
NR2F2	-1.55376	8.21247	-3.76598	0.000193413	0.00607329	0.479273		BEX4	-2.50171	5.74764	-4.13934	4.3326e-05	0.00198414	1.84127
TSTD1	4.67	24.4995	3.76126	0.000196963	0.00614689	0.462799		NMD3	1.70248	9.87966	4.13723	4.37066e-05	0.00199708	1.83327
MAP4	-1.54864	14.6833	-3.76004	0.000197888	0.00614749	0.458559		TMEM165	2.32115	11.1058	4.13283	4.45136e-05	0.00202487	1.81655
SERINC1	-5.15045	31.6055	-3.75751	0.000199821	0.00618711	0.449754		EGLN3	3.05124	7.95578	4.13188	4.46907e-05	0.00202539	1.81293
CTHRC1	-7.6078	17.2651	-3.75722	0.000200042	0.00618711	0.448751		HADH	5.95488	28.6834	4.12661	4.56788e-05	0.00204782	1.79294
ARMCX3	-2.2204	10.6585	-3.7462	0.000208691	0.00640498	0.410431		MARVELD1	-3.28228	14.6616	-4.11832	4.72777e-05	0.00208815	1.76151
CLIC4	-5.69183	19.119	-3.74472	0.000209877	0.0064317	0.405299		PRPF6	-13.411	52.0792	-4.11637	4.766e-05	0.00209324	1.75415
SLIRP	2.35139	13.3965	3.74127	0.000212672	0.00649016	0.393322		PLEKHO2	-2.35433	8.24483	-4.10944	4.90486e-05	0.00213581	1.72792
C5AR1	-1.51075	4.66576	-3.73419	0.000218521	0.00661968	0.368768		IGFBP5	-22.5341	39.6834	-4.10595	4.97617e-05	0.00216225	1.71474
C8orf82	2.66337	11.5016	3.72758	0.000224107	0.00673371	0.345929		AQP1	-8.83353	15.987	-4.10337	5.02953e-05	0.00218078	1.705
UBAC1	1.97678	13.8796	3.72729	0.000224358	0.00673371	0.344916		SMTN	-2.50999	10.1111	-4.09892	5.12284e-05	0.0021997	1.68821
TAPBPL	3.11096	14.5609	3.72422	0.000226998	0.0067718	0.33433		MMP14	-24.321	57.7875	-4.0989	5.12321e-05	0.0021997	1.68814
PSMD13	3.82027	26.2827	3.71384	0.000236164	0.00692488	0.298521		SSR3	6.35071	29.6645	4.09871	5.12713e-05	0.0021997	1.68745
GSDMB	2.88012	10.2744	3.71261	0.000237277	0.0069475	0.294271		ANGPTL2	-5.38543	11.8223	-4.08897	5.33733e-05	0.00226603	1.65076
PSMA5	2.6535	19.9693	3.71079	0.000238924	0.00695575	0.288015		PDIA4	21.8443	103.264	4.06729	5.83497e-05	0.0024071	1.56939
LSM3	1.66607	11.6327	3.70962	0.000239989	0.00696838	0.283992		IER3	46.1801	113.247	4.06376	5.91985e-05	0.00243227	1.55622
SDHB	4.31821	30.086	3.70956	0.000240041	0.00696838	0.283795		CTHRC1	-9.39404	17.2651	-4.0625	5.95057e-05	0.00243997	1.55149
LRIG1	-2.20582	9.50524	-3.7081	0.000241386	0.00698625	0.278744		COPZ1	5.72295	40.9127	4.06085	5.99096e-05	0.0024516	1.54532
CIB1	18.3822	95.3025	3.69759	0.000251217	0.00718028	0.24265		SPON2	-3.935	11.7571	-4.05854	6.04783e-05	0.00246005	1.5367
RAMP2	-1.95779	7.15345	-3.69117	0.0002574	0.00731598	0.220669		C4BPA	2.68082	3.40744	4.05631	6.10333e-05	0.00247768	1.52837
PLOD2	-1.92738	8.43251	-3.68927	0.000259265	0.00735873	0.214143		NFIX	-2.90979	14.7437	-4.05289	6.18943e-05	0.00250267	1.51559
HYAL2	-2.15028	13.428	-3.68849	0.00026003	0.00737016	0.211483		MLEC	15.1923	70.3462	4.05158	6.22268e-05	0.00251113	1.5107
CRISPLD2	-1.94765	5.68924	-3.68081	0.000267695	0.00754676	0.18523		PEA15	-7.28123	35.2146	-4.04928	6.28147e-05	0.00252485	1.50212
BIRC5	3.06018	16.3927	3.68077	0.000267742	0.00754676	0.185071		RPL17	3.11328	13.5959	4.0455	6.37922e-05	0.00255407	1.48804
TK1	8.20527	39.5465	3.67917	0.000269361	0.00757146	0.179621		SSR1	2.89598	15.2978	4.04432	6.41013e-05	0.00255426	1.48363
PHB2	14.7933	89.4759	3.67825	0.000270296	0.00758727	0.176492		LMOD1	-5.5921	6.57599	-4.04418	6.41375e-05	0.00255426	1.48311
SH3PXD2B	-1.69951	7.28359	-3.67474	0.000273903	0.00765688	0.164515		SNRPA1	1.51988	9.55993	4.04391	6.42066e-05	0.00255426	1.48213
ADAMTS2	-2.59216	7.53959	-3.66516	0.000283982	0.00789533	0.131871		SLC39A8	3.80353	11.2842	4.04356	6.42984e-05	0.00255426	1.48083
TMX2	4.34484	35.0301	3.66305	0.000286255	0.00794766	0.124673		EHD2	-5.44588	12.3929	-4.04034	6.51507e-05	0.00256585	1.46882
INTS10	1.50999	8.80049	3.66174	0.000287667	0.00796516	0.12023		SORBS3	-2.36267	11.3499	-4.03913	6.54715e-05	0.00256585	1.46434
ENG	-4.67039	17.8172	-3.66027	0.000289266	0.00797692	0.115224		FN1	-43.7001	58.2793	-4.03435	6.67623e-05	0.00260143	1.44654
HLA-DMA	9.70921	20.8367	3.65865	0.000291033	0.00799321	0.109723		CLDN12	3.17574	12.734	4.02083	7.05364e-05	0.0027003	1.3964
GSKIP	3.90842	15.2047	3.65336	0.000296879	0.00812094	0.0917651		IMMT	3.05877	24.5634	4.02052	7.06248e-05	0.0027003	1.39526
SEC31A	-1.64579	13.2679	-3.64411	0.000307359	0.00834045	0.0604471		PHB2	18.4503	89.4759	4.01711	7.16114e-05	0.00271843	1.38261
POSTN	-21.3225	31.4242	-3.6433	0.000308301	0.00834585	0.0576849		CCNC	2.26398	9.94252	4.01679	7.17037e-05	0.00271843	1.38144
TACC3	1.7239	9.8613	3.64105	0.000310907	0.00840315	0.0500888		STT3A	3.179	22.6359	4.01615	7.189e-05	0.00271843	1.37908
CHP1	5.21486	30.235	3.63678	0.000315928	0.00852753	0.0356328		SLC35A3	2.73165	12.461	4.01547	7.20899e-05	0.00272059	1.37655
SOCS1	2.33513	6.7362	3.62811	0.000326339	0.00869341	0.00637728		TNFRSF10A	1.76893	7.07442	4.00943	7.38775e-05	0.00278119	1.35422
PSMA4	2.5141	16.1548	3.62487	0.000330311	0.00877628	-0.00453653		SPI1	-2.86694	9.99621	-4.00913	7.39686e-05	0.00278119	1.3531
PIGR	240.13	561.5	3.62054	0.000335688	0.00885286	-0.0191018		AXL	-2.09175	5.94287	-4.00617	7.48597e-05	0.00280435	1.34219
SLC40A1	13.1981	42.4935	3.6201	0.000336234	0.00885286	-0.0205682		NID1	-3.99956	11.1851	-4.00511	7.51835e-05	0.00281131	1.33825
PLAC8	5.14523	11.4457	3.61068	0.000348246	0.00912199	-0.0522236		SPARCL1	-12.237	18.8617	-4.00055	7.65837e-05	0.00284869	1.32144
AXL	-1.6496	5.94287	-3.60799	0.000351751	0.00920198	-0.0612536		PLPP1	-2.70638	10.4071	-4.00049	7.66025e-05	0.00284869	1.32122
LMOD1	-4.36687	6.57599	-3.60656	0.00035363	0.00922742	-0.0660549		CHCHD1	3.56692	20.2527	3.99838	7.72577e-05	0.00286782	1.31346
LGALS3BP	30.5186	186.86	3.59519	0.000368878	0.00953981	-0.10411		MAB21L2	-2.48159	4.33789	-3.99523	7.82493e-05	0.00289935	1.30184
AP2A1	-1.56444	12.2715	-3.58952	0.000376708	0.0096768	-0.123036		HMMR	2.0042	7.32381	3.98803	8.05579e-05	0.00296334	1.27535
TMSB10	445.234	2305.63	3.58906	0.000377346	0.0096768	-0.124563		RABGGTB	1.58786	9.46777	3.979	8.35474e-05	0.00304872	1.24216
AAGAB	1.6926	13.4129	3.58497	0.000383102	0.00975905	-0.138203		CCDC3	-1.5898	5.14435	-3.97876	8.36269e-05	0.00304872	1.2413
FLNC	-3.17295	5.35422	-3.58327	0.000385525	0.0098085	-0.143882		SH2D4A	1.7104	7.97197	3.97632	8.44517e-05	0.00307329	1.23236
UBE2S	2.32543	11.7529	3.578	0.000393107	0.00995171	-0.161428		IL6	1.67615	3.03862	3.97234	8.58185e-05	0.00310639	1.21774
MRC1	-1.76625	4.24775	-3.57216	0.000401677	0.010081	-0.180851		LRP3	-2.16934	6.90053	-3.95953	9.03512e-05	0.00324167	1.17089
ACADS	4.0435	16.7523	3.57087	0.000403585	0.0100916	-0.185119		RAB11FIP3	-1.65777	8.33729	-3.9585	9.07229e-05	0.00324928	1.16715
ADAM12	-1.8008	3.77748	-3.57036	0.000404342	0.0100981	-0.186806		GPC1	-2.06947	7.50496	-3.95264	9.28833e-05	0.00328962	1.14573
RPL17	2.40485	13.5959	3.5687	0.000406835	0.010116	-0.192343		CCL21	-10.2198	15.6285	-3.94924	9.41544e-05	0.00331394	1.13336
PPA2	2.02419	13.7855	3.56865	0.000406903	0.010116	-0.192492		PLVAP	-13.8472	33.7167	-3.94842	9.44645e-05	0.00331912	1.13037
CYP27A1	-3.84461	12.8236	-3.56848	0.000407159	0.010116	-0.193059		SFRP2	-21.4611	26.4922	-3.94081	9.73864e-05	0.00338098	1.10265
RSU1	-1.92639	14.7231	-3.56747	0.000408673	0.0101239	-0.196402		ITGB5	-3.68277	18.1593	-3.94029	9.75891e-05	0.00338226	1.10076
NT5C	2.48686	16.7705	3.56251	0.00041621	0.0102384	-0.212856		ACTN1	-4.58935	23.9096	-3.93967	9.78307e-05	0.00338487	1.09851
OASL	1.76892	5.36892	3.55976	0.000420441	0.0103231	-0.221962		GFPT1	5.93121	25.8034	3.93856	9.82647e-05	0.00339413	1.09448
KIF5B	-8.40399	40.2703	-3.55718	0.000424453	0.0103841	-0.230512		DVL3	-1.78973	14.6063	-3.93529	9.95574e-05	0.00342716	1.08259
MAB21L2	-1.93326	4.33789	-3.55442	0.000428784	0.010415	-0.239649		FBLIM1	-2.4152	15.5252	-3.9232	0.000104472	0.0035425	1.03876
NMI	1.58831	9.26952	3.55294	0.000431126	0.0104465	-0.244552		POLG	1.81271	10.1415	3.91526	0.000107827	0.00363208	1.01002
ZNF32	2.31971	13.7402	3.55163	0.000433191	0.0104597	-0.248852		AP5Z1	-1.76664	7.85288	-3.91345	0.000108605	0.00364624	1.00348
EFEMP1	-3.26774	7.44166	-3.54892	0.000437529	0.010527	-0.257819		CYB5R3	-4.29246	25.7453	-3.90848	0.000110771	0.00369603	0.985531
DYNC1I2	-1.55419	14.8068	-3.54733	0.000440092	0.0105762	-0.263076		MSMO1	7.30657	25.2659	3.90346	0.000112999	0.00374442	0.967424
DTYMK	2.58032	16.5145	3.54558	0.000442921	0.0106143	-0.268842		TMED5	1.54246	7.78147	3.89878	0.000115118	0.00378385	0.950542
LRG1	2.54847	10.2361	3.53291	0.000463955	0.0109063	-0.310582		MAGEH1	-1.5873	5.65069	-3.89424	0.000117205	0.00383961	0.934214
GPC1	-1.61763	7.50496	-3.52836	0.000471734	0.0110168	-0.325536		NCK2	-3.36436	18.5113	-3.89387	0.00011738	0.00383961	0.932859
GTF2A2	2.56839	11.1589	3.52668	0.000474637	0.0110544	-0.331055		TMPRSS2	7.38297	26.8451	3.88965	0.000119353	0.00387307	0.917711
SLC25A3	4.91887	43.1642	3.52604	0.000475742	0.0110619	-0.333144		TIMM17A	2.26113	14.0983	3.88419	0.000121959	0.00393267	0.898084
ABL1	-1.73788	15.0615	-3.52509	0.00047739	0.0110806	-0.336254		CDCA5	2.34576	11.6371	3.88418	0.000121961	0.00393267	0.898067
MGST1	2.53251	13.0933	3.52169	0.000483356	0.0111441	-0.347422		MXRA5	-5.78949	10.309	-3.87848	0.000124739	0.00400957	0.877604
H2AFX	8.81629	41.5376	3.52104	0.000484502	0.0111441	-0.349552		PARM1	8.59177	27.8224	3.87413	0.000126897	0.00404019	0.862029
GJA1	-2.72251	8.09875	-3.51808	0.000489758	0.0112143	-0.359251		OTUD5	-2.87804	18.2499	-3.87397	0.000126978	0.00404019	0.861446
MRPL20	2.40746	20.8584	3.51619	0.000493142	0.0112665	-0.365443		COL11A1	-4.08227	6.3599	-3.86815	0.000129923	0.00411036	0.840623
EHD2	-4.1386	12.3929	-3.50647	0.000510889	0.0115682	-0.397221		BCL2L15	2.67585	9.82149	3.86544	0.000131314	0.00413372	0.830952
VDAC2	2.80013	25.1133	3.5058	0.000512138	0.0115705	-0.399415		ASPN	-5.09129	7.906	-3.86384	0.000132145	0.00414944	0.825223
ADTRP	1.75809	4.0279	3.5055	0.000512689	0.0115705	-0.400381		CHI3L1	-4.86748	9.63594	-3.85099	0.000138985	0.00429148	0.779405
DLST	2.79753	21.9022	3.49323	0.000536037	0.0119648	-0.440394		CKAP4	8.67111	33.0013	3.84997	0.000139544	0.00429573	0.77576
MAT2B	1.89926	14.4715	3.48989	0.000542554	0.0120706	-0.451248		DNAJC3	3.45366	17.0693	3.84812	0.000140558	0.00432042	0.769186
PARP9	1.60354	7.12731	3.48773	0.000546817	0.0121522	-0.458277		UAP1	3.41629	17.5671	3.84504	0.000142265	0.00434898	0.758229
ZFP36L1	-8.34442	39.5919	-3.48529	0.000551655	0.0122197	-0.466187		CYBRD1	-2.96148	7.5471	-3.84491	0.000142341	0.00434898	0.757746
PSMB2	2.80156	24.0104	3.48423	0.000553771	0.0122533	-0.469626		MRPL47	3.6306	21.0798	3.84389	0.000142907	0.00435972	0.754148
GAS1	-1.76886	3.362	-3.47959	0.000563138	0.0124201	-0.484688		PBXIP1	-4.05037	17.8624	-3.83949	0.000145394	0.00441577	0.738489
BST2	33.7904	73.2831	3.47511	0.000572314	0.0125411	-0.499198		ADIPOR1	3.63052	30.5455	3.83867	0.000145861	0.00442336	0.735579
TREM2	-2.06361	6.05754	-3.47214	0.000578479	0.0126219	-0.508816		NARS	5.16955	31.7975	3.83275	0.000149278	0.00449548	0.714566
DUT	2.18067	12.97	3.46878	0.000585528	0.0126941	-0.519687		CNN1	-15.7979	13.3402	-3.83259	0.000149369	0.00449548	0.714014
BTN3A1	1.66108	8.105	3.46746	0.000588311	0.0127208	-0.523944		ERF	-2.56916	16.178	-3.83167	0.000149905	0.00449914	0.710761
SHC1	-2.28392	20.7539	-3.4665	0.000590337	0.0127208	-0.527029		LOXL2	-3.64277	11.0994	-3.82913	0.000151402	0.00453738	0.701748
PPP1CA	7.82392	64.9968	3.46558	0.000592312	0.0127463	-0.530027		PHLDA3	-2.93651	10.3142	-3.82423	0.000154323	0.00459981	0.684413
SLC25A28	2.09341	14.3298	3.45366	0.000618234	0.0131166	-0.568459		SPCS3	3.15721	16.8835	3.82375	0.000154614	0.00459981	0.682705
SMARCA2	-1.70999	10.1666	-3.45073	0.000624768	0.0131939	-0.57789		MYLK	-3.25215	5.15695	-3.81511	0.000159909	0.00471605	0.652158
SNRPD1	1.69936	12.4	3.44181	0.000645042	0.013489	-0.60653		SEC11C	2.09193	9.03944	3.81184	0.000161956	0.00476263	0.640625
SECTM1	3.75597	8.34869	3.44168	0.000645357	0.013489	-0.606968		ACKR1	-2.61542	3.59531	-3.8085	0.00016407	0.00479875	0.628868
C1QBP	12.1187	57.0375	3.43882	0.000651997	0.0135999	-0.616147		FHL3	-1.88194	7.18785	-3.80841	0.000164126	0.00479875	0.628554
GOLM1	12.5264	53.7083	3.43673	0.000656881	0.0136598	-0.622836		ITGB2	-4.02551	9.58989	-3.80662	0.000165278	0.00482549	0.622216
MRGPRF	-1.5476	4.23662	-3.43622	0.000658088	0.0136709	-0.624483		IGFBP4	-35.3791	128.606	-3.80484	0.000166422	0.00484502	0.61596
SERPINF1	-6.16251	17.6441	-3.43482	0.000661376	0.0137252	-0.62895		VAT1	-5.50516	22.5415	-3.79734	0.00017134	0.00493512	0.58956
COX7A2	11.0058	55.7958	3.43376	0.000663893	0.0137635	-0.632356		TMED10	8.65376	49.7503	3.79701	0.000171559	0.00493512	0.588398
BEX4	-1.81327	5.74764	-3.42627	0.000681872	0.0140504	-0.656306		ACTN4	-19.4397	111.881	-3.7968	0.000171697	0.00493512	0.587673
MSN	-6.38558	23.2162	-3.41855	0.000700893	0.0143121	-0.680961		PIM3	8.26495	35.5859	3.79486	0.000172993	0.0049654	0.580852
CA2	10.6509	21.7955	3.41526	0.000709136	0.0143443	-0.691436		DLGAP5	1.67895	6.82361	3.79348	0.000173923	0.00497806	0.575994
GNG5	7.28805	66.9391	3.41377	0.000712917	0.014365	-0.696199		GHITM	13.0386	84.7621	3.79236	0.000174675	0.00499256	0.572087
APOO	1.66667	11.8088	3.4136	0.000713351	0.014365	-0.696745		MGST1	3.11339	13.0933	3.79112	0.000175518	0.00499566	0.567719
CALU	-5.94405	32.2542	-3.41144	0.000718835	0.0144611	-0.703605		FBN1	-3.20905	6.60894	-3.78514	0.000179631	0.00509315	0.546731
HUWE1	-2.1885	14.8221	-3.40842	0.000726587	0.0145739	-0.713212		ENG	-5.51437	17.8172	-3.78433	0.000180193	0.00509315	0.543897
RBX1	1.9117	13.1181	3.40792	0.000727874	0.0145749	-0.714797		BCL10	2.67171	12.2116	3.78028	0.000183034	0.00515864	0.529726
C9orf16	6.59701	31.742	3.4064	0.000731807	0.0146354	-0.719623		PGK1	20.5101	96.9614	3.77995	0.00018327	0.00515864	0.528557
TMEM171	2.37805	9.75182	3.40191	0.000743566	0.0147565	-0.733899		ECT2	3.31847	13.7983	3.77375	0.000187705	0.00524725	0.506893
LOXL1	-1.50012	5.49182	-3.40065	0.000746882	0.014763	-0.737882		CTNNBL1	-2.97884	14.287	-3.77264	0.000188512	0.00525539	0.503007
NDUFS3	2.66186	19.906	3.39921	0.000750723	0.0147959	-0.742475		SLC50A1	4.04222	18.5268	3.76917	0.00019105	0.00527978	0.490893
SFRP2	-16.2025	26.4922	-3.39769	0.000754763	0.0148219	-0.747281		SCAP	-3.44867	17.1187	-3.76818	0.000191781	0.00527978	0.487435
CNN1	-12.2568	13.3402	-3.39576	0.000759947	0.0149056	-0.753408		DUOXA2	13.1345	13.1156	3.76759	0.000192222	0.00527978	0.485353
SCAP	-2.71512	17.1187	-3.38795	0.000781237	0.0152353	-0.778141		EID1	-5.41027	27.3456	-3.76757	0.000192237	0.00527978	0.485284
LOX	-1.76317	5.35519	-3.38514	0.000789015	0.0153283	-0.787007		SGPP2	3.21482	13.2189	3.76699	0.000192665	0.00528442	0.483267
GNAI2	-3.62694	21.6412	-3.37555	0.000816164	0.015706	-0.817275		ADAMTS2	-3.0348	7.53959	-3.75746	0.000199861	0.00543657	0.450062
COX7C	12.0647	88.6463	3.36976	0.000832959	0.0158666	-0.835494		MRPL16	3.82398	21.6042	3.75339	0.00020301	0.00548692	0.435907
COPZ1	4.15599	40.9127	3.36774	0.000838909	0.0159479	-0.84186		PPP1R18	-2.74118	9.7753	-3.75212	0.000204002	0.00550643	0.431494
GHITM	10.1352	84.7621	3.36651	0.000842539	0.0159873	-0.845721		SERPINA1	44.3902	61.4755	3.7517	0.000204335	0.00550812	0.430017
PRPF6	-9.60189	52.0792	-3.36571	0.000844907	0.0159873	-0.848231		SDHB	4.98417	30.086	3.74926	0.000206257	0.00553797	0.421539
FAM162A	2.17533	15.2	3.36469	0.000847942	0.016015	-0.851437		PAF1	-2.34211	17.8529	-3.7484	0.00020694	0.00554898	0.418549
NDUFA2	5.03042	30.1965	3.36387	0.000850385	0.0160463	-0.85401		AP2A1	-1.86516	12.2715	-3.74735	0.000207773	0.00556399	0.414913
NOP10	13.9549	88.2676	3.36171	0.000856858	0.0161069	-0.860791		USF2	-2.73665	17.0315	-3.74492	0.000209721	0.00559411	0.406466
GZMA	3.81356	8.53104	3.36149	0.000857546	0.0161069	-0.861508		GTF2A2	3.11335	11.1589	3.74339	0.000210951	0.00561958	0.40117
PLEK2	6.75349	37.0318	3.36093	0.000859217	0.0161085	-0.863248		P4HB	25.5562	143.56	3.74304	0.000211238	0.00561986	0.399942
HLA-E	36.1387	197.78	3.35995	0.000862185	0.0161493	-0.866331		LAMB1	-4.88881	20.6293	-3.74262	0.000211573	0.00562145	0.398504
H3F3A	-1.90763	7.96719	-3.35869	0.000865987	0.0162054	-0.870265		DLGAP4	-1.81759	11.3353	-3.74134	0.000212613	0.00564173	0.394067
GSTO1	9.25008	49.9836	3.35821	0.000867458	0.0162054	-0.871783		TMEM92	1.64795	5.47545	3.73717	0.00021604	0.00570295	0.379598
TAP1	14.6585	46.6333	3.35818	0.000867565	0.0162054	-0.871893		PGAM5	3.67493	21.0226	3.73572	0.000217241	0.00572062	0.374581
PIM2	2.73805	12.6318	3.35658	0.000872429	0.0162516	-0.876891		TRMT10C	2.69043	15.137	3.73569	0.000217271	0.00572062	0.374457
ARSA	2.36303	13.2903	3.3551	0.00087698	0.0163024	-0.881542		MAN2B1	-2.3247	12.1884	-3.73462	0.000218159	0.0057366	0.370764
CRIP2	-1.94592	7.21759	-3.35171	0.000887453	0.0164413	-0.892153		LCN2	275.576	352.7	3.73197	0.000220384	0.00578762	0.361584
MYLK	-2.50096	5.15695	-3.3505	0.000891219	0.0164661	-0.895937		LGALS1	-53.2335	121.391	-3.73091	0.000221273	0.00579823	0.357937
GSR	6.22674	31.3095	3.34787	0.000899466	0.0165884	-0.90417		RAB34	-1.50897	5.72321	-3.72792	0.000223821	0.00585527	0.347579
PSMB10	6.49599	27.2097	3.34575	0.000906147	0.0166965	-0.910782		PGAM1	2.79821	16.0417	3.72341	0.000227705	0.00592643	0.332016
CYR61	-11.2081	26.3034	-3.34515	0.000908056	0.0167081	-0.912663		NR2F2	-1.75319	8.21247	-3.72099	0.000229817	0.00595101	0.323664
SMPDL3A	1.98528	8.21653	3.34277	0.000915662	0.0167927	-0.920116		FBP1	-7.52699	23.7146	-3.72016	0.000230548	0.00595118	0.320791
ZC3H12A	4.22514	15.2809	3.34256	0.000916308	0.0167927	-0.920746		YARS2	1.77308	11.0519	3.7174	0.00023298	0.00599482	0.311301
MRPL37	4.06706	35.379	3.33635	0.000936425	0.0170998	-0.940148		STX4	-1.84847	11.7165	-3.71381	0.00023619	0.00605449	0.298924
PLXND1	-1.79338	7.07692	-3.33355	0.000945601	0.0172273	-0.948857		SHMT2	8.04613	31.9929	3.70763	0.000241809	0.00617523	0.277661
S100A11	78.5152	498.241	3.33345	0.000945943	0.0172273	-0.94918		HYOU1	4.63416	25.0882	3.70387	0.00024529	0.00623287	0.26474
IFI27	19.0441	76.8764	3.32656	0.000968924	0.0175517	-0.970617		TYMS	3.57126	13.7279	3.70332	0.000245805	0.00623818	0.262844
MYEOV	2.63516	8.71145	3.32331	0.000979943	0.0177041	-0.980713		TMEM33	1.59715	10.3074	3.7005	0.000248452	0.00629724	0.25316
RARRES3	16.1905	28.4084	3.32103	0.000987741	0.017782	-0.98779		LSM3	1.89781	11.6327	3.70019	0.00024875	0.00629724	0.252075
TXN2	4.14604	33.8275	3.31666	0.00100286	0.0180081	-1.00135		MYH9	-20.5299	117.139	-3.69973	0.000249179	0.00630028	0.250517
KCNK1	2.12732	9.29481	3.31276	0.0010165	0.0182032	-1.01341		HSPB6	-4.43266	5.53952	-3.69766	0.000251142	0.00633419	0.243424
MRPL21	1.70303	12.4612	3.31041	0.00102482	0.0183199	-1.02068		CXCL8	50.0853	39.9109	3.6937	0.000254943	0.00640628	0.229845
UBE2D2	2.11181	22.1722	3.30528	0.00104321	0.0185674	-1.03656		CCNB1	6.78641	29.517	3.69047	0.000258083	0.00646911	0.218782
CD74	125.356	326.288	3.30198	0.00105521	0.0187482	-1.04676		RPN1	9.92962	78.755	3.68996	0.000258586	0.00646911	0.217023
HNF4A	-7.30513	33.5218	-3.29069	0.00109718	0.0192866	-1.08154		COL10A1	-4.68687	8.37566	-3.68907	0.000259462	0.00647962	0.213966
NDUFS4	3.34424	24.2857	3.29052	0.00109782	0.0192866	-1.08206		MCAM	-3.03366	9.36629	-3.68876	0.00025977	0.00647962	0.212896
ITGB5	-2.69256	18.1593	-3.28993	0.00110007	0.0192914	-1.08389		SORD	1.80919	9.04635	3.68409	0.000264401	0.00656302	0.196926
AK2	2.10312	19.6726	3.28317	0.00112598	0.0194461	-1.10464		VCAN	-3.97814	8.0379	-3.68352	0.000264964	0.00656899	0.195004
ABHD17C	3.13218	24.6973	3.28223	0.00112965	0.0194929	-1.10754		COX5A	16.9044	86.312	3.68052	0.000267995	0.00663606	0.184727
BACE2	3.40758	17.3051	3.27999	0.00113838	0.0195443	-1.11441		XPNPEP1	2.05048	13.274	3.67856	0.000269984	0.00666102	0.178047
ACTN4	-14.677	111.881	-3.27366	0.00116345	0.0197769	-1.13382		GPD1L	1.83541	10.2959	3.67431	0.000274356	0.00674439	0.163536
SULF2	-5.18533	22.6808	-3.27363	0.00116357	0.0197769	-1.13391		SHKBP1	-2.75651	19.0041	-3.67095	0.000277853	0.00681391	0.152096
ARL14	1.70724	5.86213	3.2697	0.00117936	0.0199496	-1.14592		FZD7	-2.02875	6.59536	-3.66718	0.000281831	0.00690317	0.139254
VCL	-2.37313	15.7924	-3.2696	0.00117977	0.0199496	-1.14623		CRIP2	-2.42928	7.21759	-3.66396	0.000285267	0.00697893	0.128312
GSTK1	5.4643	38.6515	3.2694	0.00118059	0.0199496	-1.14685		CDH5	-1.65561	4.87437	-3.65943	0.000290172	0.00703233	0.112918
SNRPA	3.08538	29.1285	3.26587	0.00119498	0.020126	-1.15764		ARL8A	-2.58354	18.1523	-3.6594	0.00029021	0.00703233	0.112799
RPP25	1.98686	12.4939	3.26086	0.00121569	0.020427	-1.17294		PCIF1	-2.88517	16.0093	-3.64398	0.000307518	0.00733824	0.0605044
STAT1	9.91655	34.2832	3.2541	0.00124412	0.0207819	-1.19353		COL3A1	-147.328	232.399	-3.63184	0.000321817	0.00759062	0.0194946
CTTN	3.21871	30.8985	3.25278	0.00124975	0.0208422	-1.19756		ENO1	60.2645	292.122	3.63091	0.000322942	0.00759475	0.0163454
TES	-2.75482	21.6819	-3.25173	0.00125427	0.0208422	-1.20077		TSFM	1.57866	10.0782	3.63089	0.000322962	0.00759475	0.016289
PLBD2	-1.87074	13.3902	-3.23716	0.00131818	0.0215756	-1.245		BUB3	1.59146	13.2136	3.62837	0.00032602	0.00762613	0.00778684
HINT1	15.9118	96.9231	3.23694	0.00131916	0.0215756	-1.24566		IGBP1	-8.61839	42.5087	-3.627	0.000327692	0.00762762	0.00317308
LCK	2.14868	5.34132	3.2338	0.00133334	0.0217359	-1.25517		WSB2	2.16786	16.8057	3.62658	0.000328205	0.00762762	0.00176141
GLRX5	1.56989	13.1592	3.23283	0.00133773	0.0217745	-1.2581		PRAF2	-1.55962	6.84434	-3.62654	0.000328251	0.00762762	0.0016358
PCNA	18.3306	99.7396	3.2322	0.00134062	0.0218041	-1.26002		GPNMB	-6.06544	12.8619	-3.62372	0.00033173	0.0076822	-0.00787547
CMBL	4.38432	20.0969	3.23169	0.00134294	0.0218244	-1.26156		LRG1	2.98241	10.2361	3.62038	0.000335891	0.00776091	-0.0191165
SSU72	1.53773	15.4008	3.23079	0.00134704	0.0218561	-1.26427		LTBP3	-1.84172	6.26286	-3.6195	0.000336989	0.00777746	-0.0220601
TMEM179B	2.9546	24.9407	3.22823	0.00135882	0.0219599	-1.27201		SIRPA	-2.23698	7.29867	-3.6157	0.000341796	0.00787058	-0.0348332
TMEM63A	-2.82921	16.7174	-3.22541	0.0013719	0.0221187	-1.28054		RHOV	2.39863	4.98585	3.61435	0.000343522	0.00790138	-0.0393739
S100A14	35.3858	112.975	3.22237	0.00138612	0.0222774	-1.2897		CHAC1	1.63464	5.62232	3.60735	0.000352588	0.00805537	-0.0628607
S100A10	36.2852	219.6	3.21997	0.00139746	0.0224419	-1.29695		NR1H2	-2.09555	15.5303	-3.60544	0.000355095	0.00808545	-0.0692481
RAB11A	2.79267	25.1474	3.21837	0.00140505	0.0224645	-1.30177		LTBP2	-2.8108	6.86266	-3.60443	0.00035643	0.00809952	-0.0726309
NFIX	-2.02255	14.7437	-3.21714	0.00141091	0.0225088	-1.30546		COL5A2	-13.0459	24.3256	-3.60348	0.000357702	0.00809952	-0.0758412
IL18	1.87309	10.2211	3.21701	0.00141157	0.0225088	-1.30588		RNF145	3.15156	15.3805	3.60333	0.0003579	0.00809952	-0.0763415
APLNR	-1.99452	5.36178	-3.21489	0.0014217	0.0225529	-1.31224		SEL1L3	3.51448	23.1436	3.60324	0.000358015	0.00809952	-0.0766302
CLTA	7.0933	60.9414	3.20512	0.00146948	0.0229721	-1.34162		UBE2K	2.0657	15.8908	3.60026	0.000362006	0.00816076	-0.0866235
ARHGAP1	-1.97666	18.3524	-3.20468	0.00147168	0.0229819	-1.34295		GABARAPL1	-1.65166	7.48977	-3.59562	0.000368284	0.00826957	-0.102119
OXA1L	2.1242	20.5419	3.20177	0.0014862	0.0230918	-1.35167		TXNRD1	2.66009	16.0074	3.5955	0.000368456	0.00826957	-0.10254
ETV7	1.69065	7.0892	3.19309	0.00153032	0.0236388	-1.37766		ERLIN1	1.84536	12.8855	3.58948	0.000376762	0.00838212	-0.122626
CSF1R	-1.87575	6.05773	-3.19293	0.00153115	0.0236388	-1.37814		SRPRB	2.99808	18.8893	3.58541	0.000382483	0.00850012	-0.136204
PGAM5	2.74797	21.0226	3.1901	0.00154582	0.0237636	-1.38661		GALNT7	2.85773	12.5055	3.58278	0.000386224	0.00857392	-0.144973
GGT7	-2.13766	8.22128	-3.18987	0.001547	0.0237636	-1.38729		NRARP	6.33857	22.7388	3.58055	0.000389415	0.00863536	-0.152386
SUN2	-1.92331	14.2059	-3.18624	0.00156601	0.0239772	-1.39813		LDHA	21.2357	116.381	3.57591	0.000396146	0.00874438	-0.16782
UAP1	2.47866	17.5671	3.18588	0.00156789	0.023988	-1.3992		CDKN3	2.29136	10.1499	3.57469	0.000397936	0.00875748	-0.17188
HIGD2A	10.5063	84.9184	3.1843	0.00157624	0.0240435	-1.40391		LIMA1	4.96072	21.6828	3.57413	0.000398766	0.00875748	-0.173758
ATP9A	-5.26483	21.6588	-3.18201	0.00158841	0.0241301	-1.41074		UQCRFS1	3.30805	20.6976	3.57411	0.00039879	0.00875748	-0.173811
TGIF2	-1.97654	10.4444	-3.18014	0.00159843	0.0242369	-1.41632		PLAT	-2.68716	7.97961	-3.57332	0.000399958	0.00877368	-0.176446
LAP3	5.36256	26.3261	3.17929	0.00160299	0.0242699	-1.41885		KIF11	1.72569	8.05047	3.57291	0.00040057	0.00877766	-0.177822
WNK2	-1.88547	7.93684	-3.17309	0.00163669	0.0245794	-1.43732		CNPPD1	-3.53429	28.2018	-3.57129	0.000402969	0.00882074	-0.183199
COX5B	21.2757	102.087	3.17055	0.00165068	0.0247105	-1.44487		ODC1	12.8098	62.1104	3.57059	0.000404007	0.00882932	-0.185515
DPCD	1.55204	10.7896	3.16903	0.00165906	0.0247511	-1.44936		BMP2	1.51091	5.84074	3.56703	0.000409339	0.00892185	-0.197322
TMEM37	1.64613	7.34249	3.16845	0.00166231	0.0247814	-1.45109		ATP1B1	40.5678	144.735	3.56597	0.000410945	0.00894727	-0.200847
FBXO6	2.07912	10.0756	3.16264	0.00169491	0.0251753	-1.46832		PLEKHB2	2.37762	19.594	3.56465	0.000412944	0.00895626	-0.205217
UBE2T	3.54965	20.7604	3.16074	0.00170572	0.0252324	-1.47396		PDCD10	2.41145	13.1831	3.56286	0.000415672	0.00900211	-0.211144
SERF2	5.97609	46.1218	3.15515	0.0017378	0.0255701	-1.49049		SERPINB1	17.9686	70.0239	3.55802	0.00042314	0.00909028	-0.227173
RGS5	-1.57357	5.59266	-3.15436	0.00174241	0.0256194	-1.49284		SERPINH1	-8.83623	37.5669	-3.55791	0.000423312	0.00909028	-0.227538
C12orf75	3.04626	18.6578	3.15008	0.00176746	0.0258201	-1.50549		YRDC	1.77998	12.4424	3.55656	0.000425422	0.00912597	-0.232013
LPCAT1	2.01802	9.87647	3.14504	0.00179735	0.0261167	-1.52036		SYNPO	-1.60968	6.44576	-3.55503	0.000427825	0.00912946	-0.237083
MZB1	2.901	6.72556	3.14485	0.0017985	0.0261167	-1.52093		SH3BGRL	-6.38262	25.4557	-3.54261	0.000447779	0.00946606	-0.278102
CTNNBL1	-2.16831	14.287	-3.13608	0.00185166	0.0266316	-1.54674		KLF4	6.33418	17.5777	3.54174	0.000449197	0.0094862	-0.280947
PDZK1IP1	21.6943	71.8684	3.13496	0.00185856	0.026655	-1.55003		AGR2	155.471	277.087	3.54083	0.000450697	0.00949845	-0.283947
HSPH1	-4.06141	19.5882	-3.13161	0.00187933	0.0268764	-1.55988		CTSF	-2.04271	5.92312	-3.53905	0.000453655	0.00955066	-0.289832
NDUFB4	4.21545	36.51	3.13096	0.00188339	0.0268967	-1.56179		LETM1	1.52054	9.73592	3.53484	0.000460686	0.00964884	-0.303666
DGUOK	2.86284	25.2066	3.12306	0.0019333	0.0274173	-1.58495		TRMT61A	-2.52826	10.9853	-3.53236	0.000464885	0.00969692	-0.311827
OAZ1	10.154	112.327	3.12043	0.00195017	0.0275034	-1.59264		CS	3.70305	27.7579	3.53128	0.00046672	0.00971531	-0.315369
TMEM126A	1.89842	14.9627	3.11181	0.0020065	0.0280264	-1.61785		BCL2L1	-7.34895	36.5132	-3.52971	0.000469402	0.00975122	-0.320523
CPE	-4.67444	10.5161	-3.10558	0.00204808	0.0283161	-1.636		MRPS27	1.59195	11.5867	3.52784	0.000472622	0.00980811	-0.32667
MRPL39	2.39355	18.5668	3.10532	0.00204986	0.0283214	-1.63677		C3	-15.9473	23.6822	-3.52747	0.000473259	0.00981133	-0.327881
HNRNPH3	-1.93795	20.4725	-3.10469	0.00205409	0.0283606	-1.63859		MARS	2.19224	15.8025	3.52346	0.000480246	0.0098599	-0.341058
NES	-2.07657	7.4947	-3.10337	0.00206307	0.0284654	-1.64245		PPP1R9B	-2.0727	14.5402	-3.52115	0.000484307	0.00990751	-0.34863
TSPAN1	40.2247	113.448	3.10142	0.00207631	0.0285706	-1.64811		CSF1R	-2.36216	6.05773	-3.52093	0.000484704	0.00990751	-0.349367
PLA2G2A	81.6435	114.94	3.09754	0.00210302	0.0287441	-1.65942		PSMB2	3.23013	24.0104	3.51771	0.000490414	0.010013	-0.359895
LCN2	200.232	352.7	3.09668	0.00210895	0.0287866	-1.66191		PXMP2	1.62843	9.58742	3.50811	0.000507856	0.0102751	-0.391306
COQ9	1.55022	15.4161	3.09473	0.00212253	0.0289139	-1.66758		MAGED2	-8.32538	39.1758	-3.5079	0.000508244	0.0102751	-0.391992
DES	-66.2694	53.5682	-3.08248	0.00220945	0.02974	-1.70306		PRELP	-2.30315	4.20131	-3.5045	0.000514556	0.010372	-0.403083
FUCA1	4.53293	31.5083	3.08098	0.00222035	0.0298473	-1.70741		SERINC1	-5.47832	31.6055	-3.49974	0.000523529	0.0105425	-0.418616
POP7	3.68552	30.1483	3.07928	0.00223273	0.0299791	-1.71233		PQBP1	-5.80186	29.9934	-3.49726	0.000528246	0.0106065	-0.426674
MT1E	12.9519	33.7029	3.0788	0.00223625	0.0299791	-1.71372		GDPD5	-1.63351	4.39554	-3.49433	0.000533887	0.0106982	-0.436215
CDC42SE2	1.76038	14.7108	3.0785	0.00223846	0.0299791	-1.71459		RACGAP1	2.23876	13.4676	3.49292	0.000536631	0.0107426	-0.440821
TMUB1	3.8103	24.9906	3.07832	0.00223976	0.0299791	-1.71511		CCL20	19.522	38.0802	3.48347	0.000555292	0.0110081	-0.471518
IGKV1OR2-108	2.64057	5.0227	3.07812	0.00224119	0.0299791	-1.71567		PEPD	-3.50595	15.8501	-3.47941	0.00056349	0.011095	-0.484676
MDH1	2.28695	21.0895	3.07749	0.00224583	0.0299791	-1.7175		FUT4	2.03074	9.71416	3.47513	0.000572261	0.0112244	-0.498542
DTX3L	2.01976	14.6531	3.07684	0.00225059	0.0299965	-1.71937		PAPSS2	5.20942	18.4469	3.47266	0.000577386	0.0112923	-0.506545
TRIM47	1.64958	11.3441	3.07241	0.00228342	0.0302789	-1.73216		GMNN	2.45142	11.9842	3.47152	0.000579759	0.0113061	-0.510226
PLTP	-8.77144	31.4998	-3.07128	0.00229185	0.0303229	-1.73542		G3BP1	1.84138	14.6192	3.46937	0.000584278	0.0113725	-0.517195
PIH1D1	1.78131	15.9633	3.07089	0.00229476	0.0303274	-1.73654		MAP2K1	1.62479	12.5435	3.46857	0.000585967	0.0113945	-0.519785
IFIT3	3.57337	11.0576	3.06815	0.00231541	0.0305409	-1.74445		VASN	-1.61562	4.91375	-3.46445	0.000594722	0.0115427	-0.533094
HLA-F	7.12114	24.9103	3.06684	0.00232531	0.0306517	-1.74822		KIF2C	1.67667	10.3988	3.4617	0.000600634	0.0116464	-0.541969
HLA-DRA	116.643	304.88	3.06594	0.0023321	0.0307014	-1.75079		CCDC22	-1.91867	12.2341	-3.45685	0.000611191	0.0117932	-0.557602
IFI35	3.80045	18.8155	3.06496	0.00233956	0.0307798	-1.75361		MRPS15	3.05082	18.4035	3.45636	0.00061226	0.0117932	-0.55917
NDUFB3	3.77788	28.6041	3.05901	0.00238537	0.0311213	-1.77074		CDS1	1.78208	9.9313	3.45584	0.000613415	0.0118043	-0.56086
CD47	1.70986	13.9732	3.05753	0.00239684	0.031211	-1.77497		ALG2	1.63071	12.6592	3.45518	0.00061487	0.0118207	-0.562985
MRPL15	8.57153	47.6547	3.05489	0.00241754	0.0313988	-1.78256		SLC31A1	1.80372	13.155	3.45243	0.000620965	0.0118823	-0.571832
PECAM1	-2.6853	10.6698	-3.05047	0.00245248	0.0316323	-1.79523		UBE2D3	2.33609	19.0138	3.44884	0.000629023	0.0119834	-0.583397
NDUFAB1	5.20985	37.3548	3.04544	0.00249279	0.0320508	-1.80961		FAR2	1.68397	8.78032	3.44876	0.000629191	0.0119834	-0.583636
TOMM22	4.31466	35.9994	3.04041	0.00253378	0.0324959	-1.824		PTGES3	15.3546	93.3039	3.44381	0.000640451	0.0121301	-0.599543
GBP4	4.28532	9.30115	3.02474	0.00266536	0.0337859	-1.86864		CTGF	-22.6275	47.3708	-3.43724	0.000655692	0.012384	-0.620628
AQP1	-5.70005	15.987	-3.02379	0.00267353	0.0338	-1.87134		SLC11A2	1.8065	9.02186	3.43439	0.000662403	0.0124646	-0.629757
PHGR1	67.9005	150.059	3.02378	0.00267362	0.0338	-1.87136		S100P	55.6404	154.33	3.42564	0.000683397	0.0127683	-0.657721
TEAD2	-1.74164	8.40489	-3.02215	0.00268766	0.0339222	-1.87598		VEGFB	-5.13611	25.9232	-3.41853	0.000700931	0.0129857	-0.680419
TC2N	1.77661	9.5703	3.01933	0.00271218	0.034105	-1.88399		MRGPRF	-1.75775	4.23662	-3.41753	0.000703435	0.0129966	-0.683614
GTF3C6	4.09573	30.2445	3.0189	0.00271598	0.034105	-1.88522		ACP5	-4.89498	15.652	-3.41704	0.000704659	0.0130052	-0.685172
PMEPA1	-9.2892	30.6388	-3.01764	0.00272696	0.0341565	-1.88877		XDH	2.28075	5.07375	3.41558	0.000708346	0.0130283	-0.689847
RPL36AL	19.8632	147.763	3.01564	0.00274455	0.0342926	-1.89444		DPCD	1.90851	10.7896	3.41234	0.000716546	0.0131454	-0.700157
MLXIPL	-2.36488	8.60426	-3.01416	0.0027577	0.0343516	-1.89865		PPP1CC	3.33896	24.4652	3.40793	0.000727862	0.0132557	-0.714191
ZNHIT2	1.52635	10.5309	3.00729	0.00281923	0.0348412	-1.91809		PLS1	5.71865	27.8624	3.40721	0.000729718	0.0132662	-0.716471
CKS2	13.2002	75.8889	3.004	0.0028491	0.0350827	-1.92737		SIAE	2.25152	10.659	3.40624	0.000732231	0.0132877	-0.719549
RNF43	-6.43076	29.2086	-3.00221	0.00286552	0.0352131	-1.93243		GOLM1	14.1658	53.7083	3.40325	0.00074003	0.0133816	-0.729036
PLN	-2.10267	4.02284	-3.00209	0.00286661	0.0352131	-1.93276		FDFT1	9.45754	36.2171	3.40282	0.000741181	0.0133905	-0.730427
MAGED1	-2.63608	19.1834	-2.99662	0.00291725	0.0356327	-1.94818		CDCP1	2.97376	15.5626	3.40136	0.000745011	0.0134077	-0.735042
NDFIP1	1.70583	16.0084	2.9965	0.00291837	0.0356327	-1.94851		DAPK3	-2.74551	13.6614	-3.40092	0.000746175	0.0134077	-0.73644
MTX2	1.62831	17.0486	2.99346	0.00294694	0.0358542	-1.95709		ABCE1	2.10699	12.7768	3.39392	0.000764907	0.0136069	-0.758636
C5orf15	2.87941	20.0427	2.99015	0.00297821	0.0361053	-1.96638		UBQLN1	1.84188	16.8609	3.39382	0.000765174	0.0136069	-0.758949
CDCA5	1.58071	11.6371	2.98906	0.00298858	0.0361585	-1.96943		GTF2E2	2.23648	12.6847	3.39074	0.00077357	0.0137203	-0.768716
MRPL36	1.81128	14.7486	2.98706	0.00300776	0.0362484	-1.97506		RNF113A	-2.05495	11.6028	-3.38759	0.000782216	0.0138495	-0.778663
NDUFA12	3.17979	24.2316	2.98706	0.0030078	0.0362484	-1.97508		ZG16B	4.96442	13.6806	3.38571	0.000787446	0.0139058	-0.784626
COX7A2L	1.66496	16.3299	2.98299	0.0030471	0.0365921	-1.98649		VRK1	1.52353	7.85724	3.38532	0.000788514	0.0139058	-0.785839
TNFSF9	2.42145	7.50785	2.97419	0.00313364	0.0373254	-2.01112		HSP90B1	33.4706	171.179	3.38505	0.000789265	0.0139058	-0.78669
PSMA3	2.8593	24.2623	2.97241	0.00315146	0.0374337	-2.01611		CMTM4	2.48335	13.5889	3.38276	0.000795665	0.0140025	-0.793916
GEM	-1.96272	8.17606	-2.968	0.00319589	0.0378437	-2.02841		LRRC59	6.15551	44.459	3.38144	0.000799393	0.014053	-0.798099
KCTD12	-2.3632	8.97835	-2.96769	0.00319911	0.0378599	-2.0293		COX7C	13.8249	88.6463	3.38125	0.000799917	0.014053	-0.798685
NOTCH1	-2.29514	12.4169	-2.96632	0.00321305	0.0379478	-2.03312		FDPS	4.50252	26.7239	3.37981	0.000804008	0.014105	-0.80325
PPCS	1.90847	17.5474	2.96493	0.00322724	0.0380601	-2.03699		INTS10	1.59128	8.80049	3.37904	0.00080619	0.0141267	-0.805673
DAD1	13.5905	107.521	2.96297	0.00324737	0.0382113	-2.04245		ECHS1	15.336	88.4705	3.37809	0.000808895	0.0141619	-0.80867
BLVRA	1.76432	8.51944	2.96153	0.00326218	0.038317	-2.04645		TK1	8.58711	39.5465	3.37161	0.000827576	0.0144394	-0.829092
HSPB6	-3.10567	5.53952	-2.95859	0.00329269	0.0384758	-2.05463		PLN	-2.69411	4.02284	-3.36822	0.000837484	0.0145478	-0.839736
TM9SF4	-4.23915	27.8353	-2.9546	0.00333462	0.0386775	-2.06575		BPNT1	2.47912	13.3863	3.36465	0.000848063	0.0146235	-0.85096
ADPRHL2	1.9007	18.6159	2.95377	0.00334337	0.0387279	-2.06805		GSKIP	4.11068	15.2047	3.36463	0.000848129	0.0146235	-0.85103
TSSC4	-1.86949	12.1777	-2.95321	0.00334928	0.0387592	-2.0696		DYNC1I2	-1.68319	14.8068	-3.36406	0.000849839	0.0146235	-0.852831
VWF	-2.70804	9.97269	-2.95174	0.00336489	0.0389177	-2.07368		TMPO	3.0521	15.6128	3.36163	0.000857101	0.0146904	-0.860438
PBXIP1	-2.72283	17.8624	-2.94758	0.00340939	0.0392252	-2.08522		RRAS	-7.58166	39.7002	-3.35513	0.000876894	0.0148795	-0.880847
CXCL13	2.73918	6.16691	2.94717	0.00341385	0.0392252	-2.08637		SLC39A14	3.85879	19.0829	3.3535	0.000881903	0.0149272	-0.885938
ANKH	-1.7219	10.9854	-2.94704	0.00341526	0.0392252	-2.08673		POLR3GL	-1.51261	9.38818	-3.35322	0.000882781	0.0149296	-0.886827
TM7SF3	2.32531	14.319	2.94666	0.00341936	0.0392252	-2.08778		GLIPR2	-1.51504	7.07444	-3.35222	0.000885863	0.0149546	-0.889942
RPL9	24.6379	124.464	2.94612	0.00342517	0.0392252	-2.08928		DECR2	-1.82996	8.34158	-3.35203	0.000886462	0.0149546	-0.890546
SNX9	-1.70346	17.8138	-2.94564	0.00343039	0.0392252	-2.09061		RAN	9.74629	64.4189	3.35124	0.000888921	0.0149837	-0.893022
FH	3.87772	34.5889	2.94549	0.00343199	0.0392252	-2.09102		PECAM1	-3.36857	10.6698	-3.35083	0.000890192	0.0149896	-0.894299
RNF145	2.25487	15.3805	2.9442	0.00344598	0.039298	-2.09459		TCEAL1	-1.83533	8.9923	-3.34987	0.000893178	0.0149935	-0.897291
UNG	2.95	25.7016	2.94226	0.00346713	0.039473	-2.09996		COL16A1	-1.78758	6.81905	-3.34736	0.000901083	0.0150942	-0.905165
PIM3	5.60955	35.5859	2.94137	0.00347682	0.039495	-2.10241		SFXN3	-1.70386	11.1327	-3.34705	0.000902057	0.0150942	-0.90613
NANS	1.86565	16.9475	2.94098	0.00348119	0.0395007	-2.10352		CLINT1	2.41632	14.8927	3.34702	0.000902141	0.0150942	-0.906213
RPS6KA1	2.25345	18.2551	2.94035	0.00348811	0.0395571	-2.10526		TPD52	3.55507	17.9497	3.34527	0.000907678	0.0151366	-0.911681
SARAF	7.14085	49.3941	2.93349	0.00356423	0.0401396	-2.1242		VWF	-3.50476	9.97269	-3.34514	0.00090809	0.0151366	-0.912086
EID1	-3.68685	27.3456	-2.932	0.00358092	0.0402036	-2.1283		CYR61	-12.7993	26.3034	-3.34505	0.00090839	0.0151366	-0.912382
BSPRY	2.55608	17.8215	2.93099	0.00359236	0.0402527	-2.1311		LDB1	-1.747	12.9457	-3.33974	0.00092538	0.015332	-0.928937
MRPS35	8.04266	54.7668	2.92859	0.00361953	0.0404844	-2.13771		TCP1	5.26085	39.7462	3.33903	0.000927702	0.0153579	-0.931175
RARRES2	-5.52875	21.2071	-2.9259	0.00365029	0.0406395	-2.14513		CLDN7	18.3421	100.904	3.33841	0.000929703	0.0153661	-0.9331
HLA-C	92.1271	409.885	2.92517	0.00365869	0.0406395	-2.14715		ASPH	2.98592	11.1288	3.3379	0.00093137	0.0153716	-0.9347
GMDS	6.59197	38.0136	2.92511	0.00365933	0.0406395	-2.1473		EMP2	2.27061	13.7975	3.33221	0.000950036	0.0156301	-0.952423
C15orf48	22.1411	71.5403	2.92427	0.00366904	0.0407251	-2.14962		PXDN	-2.43153	6.31279	-3.3252	0.000973516	0.0158714	-0.974223
ITGAV	-2.10532	11.2911	-2.9239	0.0036732	0.0407491	-2.15062		FFAR4	2.12468	5.21876	3.32336	0.000979753	0.0159349	-0.979924
MT1M	1.83985	4.60532	2.92315	0.00368185	0.0408155	-2.15268		NANS	2.40527	16.9475	3.32016	0.000990743	0.0160879	-0.989882
PSMG3	2.19589	17.0527	2.9194	0.00372549	0.04115	-2.16301		CDV3	3.98351	32.8015	3.3188	0.000995404	0.0161508	-0.994071
CRTAP	-1.78658	18.8187	-2.91747	0.00374809	0.0412547	-2.16831		GTF2F1	-3.45475	28.1227	-3.31617	0.00100455	0.0162732	-1.00223
TSPAN3	5.18536	35.2225	2.91607	0.00376453	0.0413348	-2.17215		UBE2N	2.40347	16.1186	3.31224	0.00101836	0.0163904	-1.01442
ASS1	35.5079	120.42	2.91393	0.00378979	0.041545	-2.17801		C1QBP	13.3298	57.0375	3.31216	0.00101862	0.0163904	-1.01465
PPP2CA	1.71353	19.6715	2.91305	0.00380025	0.0416149	-2.18043		DES	-81.2768	53.5682	-3.31045	0.00102469	0.0164448	-1.01995
SORBS1	-1.57426	5.29428	-2.90844	0.0038554	0.042116	-2.19305		PIGR	250.732	561.5	3.31031	0.0010252	0.0164448	-1.02039
HCFC1R1	-1.68498	14.5399	-2.90775	0.00386374	0.0421742	-2.19495		CLCN3	2.28671	14.898	3.30718	0.00103637	0.0165779	-1.03006
SERINC3	-6.19469	39.3067	-2.90558	0.00388998	0.0423472	-2.20088		SNRPD1	1.86245	12.4	3.30308	0.00105119	0.0167492	-1.04273
S100A16	21.9207	97.0047	2.90291	0.00392262	0.0426114	-2.2082		UBAC1	1.99118	13.8796	3.2876	0.00110894	0.0174241	-1.09042
PDIA3	14.4093	103.73	2.90237	0.00392917	0.0426464	-2.20966		NEURL1B	-1.55182	7.71825	-3.28572	0.00111614	0.01747	-1.0962
ACTG2	-23.8414	25.5101	-2.90216	0.0039318	0.0426464	-2.21024		SLC27A2	1.93902	9.18754	3.28241	0.00112897	0.0176165	-1.10638
S100A6	261.392	1278.97	2.90098	0.0039462	0.0426855	-2.21345		KCTD5	1.61076	14.2248	3.28202	0.00113048	0.0176237	-1.10757
MARVELD1	-2.02255	14.6616	-2.89807	0.00398218	0.0428927	-2.2214		JTB	10.9276	84.9618	3.28143	0.00113276	0.0176237	-1.10936
ALOX5AP	-1.95106	7.53453	-2.8964	0.00400302	0.0430261	-2.22596		CCNB2	2.73993	13.7575	3.28122	0.00113357	0.0176237	-1.11
MFAP4	-7.56565	17.1542	-2.89584	0.00400995	0.0430779	-2.22748		TRIM25	1.62717	11.7492	3.28099	0.00113449	0.0176237	-1.11072
SNRPF	2.50014	19.4617	2.89412	0.00403153	0.0432413	-2.23218		HDAC1	5.72581	50.5075	3.27872	0.00114338	0.0177054	-1.11768
HLA-DRB6	5.64542	12.5798	2.88957	0.00408891	0.0436476	-2.24455		SNHG3	1.86865	9.48552	3.27748	0.00114827	0.0177504	-1.12148
NCK2	-2.18305	18.5113	-2.88542	0.00414198	0.044009	-2.25584		ACTG2	-30.7398	25.5101	-3.27659	0.00115178	0.0177684	-1.1242
CYBA	12.6836	57.3998	2.88522	0.00414455	0.0440135	-2.25638		SCAF1	-2.60845	16.453	-3.27099	0.00117416	0.018011	-1.14135
FAM122B	-1.53878	10.6418	-2.88273	0.00417671	0.0441937	-2.26314		FH	4.89831	34.5889	3.25806	0.00122738	0.0185486	-1.18084
APOL2	2.55049	11.4726	2.87997	0.00421262	0.0443894	-2.27064		SLC10A3	-2.52992	17.5069	-3.25786	0.00122824	0.0185486	-1.18146
TMEM219	3.91686	33.272	2.87858	0.00423079	0.0445246	-2.2744		THBS4	-1.94505	3.68857	-3.25525	0.00123923	0.0186653	-1.18939
FBLIM1	-1.5517	15.5252	-2.87849	0.00423201	0.0445246	-2.27465		PDPN	-2.66975	8.19999	-3.25158	0.00125491	0.0188489	-1.20059
RPA2	2.11047	17.4647	2.8756	0.00427006	0.0447451	-2.28248		HSD17B12	2.62259	15.5587	3.25116	0.00125669	0.0188586	-1.20184
SPARCL1	-7.70057	18.8617	-2.87498	0.00427825	0.0447799	-2.28416		CXCL12	-1.60838	4.70989	-3.25092	0.00125773	0.0188604	-1.20258
CLDN7	13.8104	100.904	2.87054	0.00433744	0.0451229	-2.29617		RBM38	-3.916	16.9561	-3.24958	0.00126348	0.0188989	-1.20664
MRPS21	3.60831	19.7113	2.86819	0.00436903	0.0453014	-2.30252		MMP3	12.2849	21.7255	3.24819	0.0012695	0.0189122	-1.21088
NDUFA1	12.5702	97.1965	2.86552	0.00440525	0.0455478	-2.30974		ATP8B1	4.68463	22.3742	3.24818	0.00126954	0.0189122	-1.2109
NDUFB9	7.07864	46.0866	2.86124	0.00446383	0.0458048	-2.32128		UBTF	-1.58231	14.9321	-3.2475	0.00127249	0.0189424	-1.21297
ACP1	1.79567	20.7162	2.85976	0.00448426	0.045922	-2.32527		NDUFC1	2.27195	16.7094	3.24499	0.00128347	0.0190641	-1.22062
TMBIM6	11.3313	126.946	2.85799	0.00450873	0.0460568	-2.33003		COL4A1	-15.6274	40.367	-3.24264	0.00129379	0.0191894	-1.22775
GLUD1	3.30618	33.9676	2.85515	0.00454833	0.0463916	-2.33767		PLEKHM2	-1.65283	11.8773	-3.24208	0.00129625	0.0192118	-1.22943
FXYD3	29.9465	112.725	2.85369	0.00456889	0.0465082	-2.34161		RGS5	-1.84607	5.59266	-3.24046	0.00130345	0.0192631	-1.23436
IGFBP4	-23.1863	128.606	-2.84765	0.0046544	0.0470496	-2.3578		MARCO	-1.82447	3.31531	-3.23965	0.00130705	0.0193017	-1.23681
UBL3	-1.80132	13.0612	-2.84559	0.00468403	0.0471603	-2.36335		FKBP4	6.72683	36.8581	3.23865	0.0013115	0.0193394	-1.23984
AOC3	-2.34365	5.64377	-2.8424	0.00473009	0.0474853	-2.37189		PSMA5	2.64356	19.9693	3.2372	0.00131798	0.0193788	-1.24422
TMED2	9.67427	73.8339	2.83842	0.00478818	0.047923	-2.38254		FKBP8	-10.9564	61.0786	-3.23521	0.00132694	0.0194825	-1.25026
NEK6	-1.63754	14.3787	-2.83828	0.00479019	0.047923	-2.38291		LMAN1	3.40717	15.2336	3.23472	0.00132917	0.0195012	-1.25175
NONO	-6.46932	65.7195	-2.83543	0.00483216	0.0481327	-2.39052		AOC3	-3.04341	5.64377	-3.2321	0.00134104	0.0196189	-1.25966
MARCKS	-4.40432	32.2461	-2.83307	0.00486722	0.0483654	-2.39683		MYH11	-16.0969	13.671	-3.23101	0.00134606	0.019664	-1.26298
NAPRT	4.89477	27.8189	2.831	0.0048981	0.0485734	-2.40235		PPP2CA	2.16927	19.6715	3.22926	0.00135406	0.0197412	-1.26825
JAGN1	2.11044	21.7569	2.83006	0.00491227	0.0486617	-2.40487		POLE3	4.10493	28.7788	3.22901	0.00135521	0.0197412	-1.26901
MPDU1	2.02702	17.1197	2.82882	0.00493099	0.0487099	-2.40819		DHCR24	9.89687	49.8371	3.22143	0.00139053	0.0201261	-1.29188
TMEM43	-1.74188	20.3816	-2.82552	0.00498087	0.0490923	-2.41697		PTGS2	2.55061	4.16402	3.21766	0.00140844	0.0203276	-1.30326
PLXNB1	-1.684	12.0591	-2.81991	0.00506686	0.0496859	-2.4319		FHL1	-2.48134	4.7863	-3.21706	0.00141132	0.0203547	-1.30508
CENPM	2.24485	11.3258	2.81976	0.00506918	0.0496859	-2.43229		MAP4	-1.51252	14.6833	-3.21571	0.00141778	0.0203934	-1.30914
IRF8	1.77868	10.2522	2.81864	0.00508655	0.049812	-2.43528		SERP1	3.61182	30.1092	3.21531	0.00141971	0.0204036	-1.31035
HLA-DRB1	63.4587	173.092	2.818	0.00509642	0.0498847	-2.43697		ISOC1	1.84672	14.5002	3.21474	0.00142246	0.0204143	-1.31207
								MPDU1	2.62908	17.1197	3.21279	0.00143188	0.0204774	-1.31793
								APLNR	-2.27552	5.36178	-3.21174	0.00143694	0.0205353	-1.32107
								TYROBP	-9.3023	28.1012	-3.20961	0.00144737	0.0206409	-1.32749
								SHC1	-2.41403	20.7539	-3.20839	0.00145332	0.0207113	-1.33114
								SEC61B	7.1059	52.2838	3.2067	0.00146168	0.0207723	-1.33624
								LSP1	-1.79238	6.05603	-3.20616	0.00146434	0.0207957	-1.33786
								CEACAM1	9.86006	31.2659	3.20185	0.00148579	0.0209336	-1.35078
								NUSAP1	3.17112	15.0912	3.20181	0.00148598	0.0209336	-1.35089
								MCM6	2.49145	16.055	3.19899	0.00150018	0.0210262	-1.35934
								GALNT3	3.78295	18.769	3.19377	0.00152683	0.0212681	-1.37498
								CCT8	7.58855	53.9776	3.19298	0.00153091	0.021286	-1.37735
								RAB11B	-7.2971	35.5533	-3.19279	0.00153186	0.021286	-1.3779
								PLEK2	7.32575	37.0318	3.19239	0.00153391	0.021294	-1.37909
								FA2H	2.71957	13.4051	3.19184	0.0015368	0.0213154	-1.38076
								TMEM106C	7.68698	36.6778	3.19116	0.00154033	0.0213394	-1.38279
								MGP	-13.472	18.9459	-3.18961	0.00154838	0.0214074	-1.38743
								TBL1XR1	2.03719	11.8539	3.18822	0.00155559	0.0214779	-1.39155
								VPS29	2.90076	19.829	3.18707	0.00156164	0.0215227	-1.395
								ADAM12	-1.83554	3.77748	-3.18671	0.00156351	0.0215227	-1.39606
								COL6A1	-23.7165	52.8886	-3.18298	0.00158325	0.0216544	-1.4072
								CHP1	5.21172	30.235	3.18265	0.00158503	0.0216642	-1.40819
								TACC3	1.71962	9.8613	3.18039	0.00159711	0.0217709	-1.41493
								DTYMK	2.64282	16.5145	3.1799	0.0015997	0.0217916	-1.41637
								PDZK1IP1	25.1159	71.8684	3.17811	0.00160933	0.0218643	-1.4217
								FEN1	3.19518	19.1657	3.17648	0.00161815	0.0219549	-1.42655
								LMNB1	3.86035	23.1376	3.17449	0.00162901	0.0220729	-1.43248
								NRBP1	-1.57717	17.0588	-3.17337	0.00163514	0.0221412	-1.43582
								TMEM43	-2.23259	20.3816	-3.17119	0.00164714	0.0222445	-1.4423
								PTP4A1	4.89604	27.7933	3.16807	0.0016644	0.0223886	-1.45155
								TRIM15	2.87852	12.6577	3.16739	0.00166823	0.0224254	-1.45359
								TMEM120A	-2.87386	16.4727	-3.16069	0.00170597	0.0227526	-1.47344
								SORBS1	-1.95307	5.29428	-3.15962	0.0017121	0.0228194	-1.47662
								PMEPA1	-11.1065	30.6388	-3.15936	0.00171359	0.0228243	-1.47739
								CTSO	-1.63191	7.2041	-3.15598	0.00173304	0.0229932	-1.48739
								HSPA9	7.10791	57.7116	3.15421	0.00174326	0.0230837	-1.49261
								PCBP1	-13.0564	86.8804	-3.15099	0.00176211	0.0232676	-1.50214
								METAP2	2.07832	17.8912	3.14996	0.00176817	0.0232925	-1.50518
								GLRX	1.83308	7.0481	3.14901	0.00177375	0.0233509	-1.50798
								CANT1	6.95478	42.1344	3.14771	0.00178144	0.023422	-1.51182
								NCAPD2	2.79388	18.7605	3.14673	0.00178729	0.0234601	-1.51472
								OSTC	6.86924	41.5872	3.14664	0.0017878	0.0234601	-1.51497
								TM7SF3	2.8329	14.319	3.14349	0.00180661	0.0236461	-1.52425
								NDUFAB1	6.13558	37.3548	3.14061	0.00182402	0.0238054	-1.53275
								PRC1	1.67148	9.68534	3.14051	0.00182462	0.0238054	-1.53304
								RAB11A	3.11155	25.1474	3.13997	0.0018279	0.0238307	-1.53463
								HSD17B4	2.11484	14.7188	3.13816	0.00183889	0.0238997	-1.53994
								TAGLN2	25.8552	219.328	3.13403	0.00186433	0.0241994	-1.55211
								F2RL1	4.47273	25.0251	3.13093	0.00188354	0.0243867	-1.56119
								HSPA8	40.1456	239.452	3.1304	0.00188689	0.0244036	-1.56276
								KPNA2	5.55905	35.3016	3.13034	0.00188724	0.0244036	-1.56293
								USP1	1.78919	10.8842	3.12661	0.00191072	0.0245824	-1.57388
								PDIA3	17.7082	103.73	3.12332	0.00193163	0.0247892	-1.58352
								TRIAP1	2.54056	18.7555	3.12332	0.00193166	0.0247892	-1.58353
								CLU	-4.84848	9.04706	-3.12268	0.00193574	0.024826	-1.5854
								ZDHHC3	1.74093	15.4251	3.12104	0.00194625	0.0249137	-1.59019
								HSDL2	2.49434	15.6952	3.11975	0.0019546	0.0249579	-1.59398
								H2AFY2	-2.78087	11.7647	-3.11859	0.00196205	0.0250217	-1.59735
								PLXND1	-1.91561	7.07692	-3.11799	0.00196598	0.0250268	-1.59912
								NDUFB4	4.78883	36.51	3.11455	0.0019884	0.0252465	-1.60916
								GDI1	-2.49982	18.5479	-3.11421	0.00199064	0.0252465	-1.61015
								RSU1	-1.9202	14.7231	-3.11384	0.0019931	0.0252465	-1.61125
								SERBP1	4.13907	33.209	3.11058	0.00201462	0.0254532	-1.62075
								CHMP4B	-23.9945	139.792	-3.10959	0.0020212	0.0255047	-1.62364
								LAMC1	-3.19583	15.7488	-3.10776	0.00203347	0.0255884	-1.62899
								RPL22L1	9.15468	25.3203	3.10728	0.00203665	0.0255916	-1.63037
								WDR13	-2.33416	9.85602	-3.1052	0.00205066	0.0257014	-1.63644
								DCUN1D5	2.34008	14.5396	3.10404	0.00205852	0.0257537	-1.63982
								TSR2	-4.28685	26.5141	-3.0983	0.00209775	0.0261309	-1.65652
								PODXL2	5.95059	22.8242	3.09691	0.00210733	0.0262181	-1.66055
								TSPAN1	45.789	113.448	3.09145	0.00214548	0.0265469	-1.67641
								GLO1	8.58603	50.2267	3.09031	0.0021535	0.0265887	-1.67971
								GAS1	-1.791	3.362	-3.08506	0.00219091	0.0268643	-1.69493
								PSAT1	5.99805	23.6081	3.08471	0.00219341	0.0268789	-1.69595
								GNAS	-9.65789	55.6029	-3.0818	0.00221437	0.0270543	-1.70435
								ZMIZ2	-3.17384	19.9294	-3.07821	0.00224059	0.0272934	-1.71475
								TXNDC12	2.43471	23.3514	3.07749	0.00224583	0.027304	-1.71682
								TWF2	-2.7823	20.7922	-3.07532	0.00226181	0.0274529	-1.72308
								CD81	-6.90448	47.0308	-3.06835	0.00231386	0.0279417	-1.74317
								CTNNAL1	1.52234	8.60836	3.06833	0.00231399	0.0279417	-1.74323
								PPARG	2.70582	13.5564	3.06721	0.00232253	0.0280064	-1.74648
								CTDSP1	-2.18362	22.8109	-3.06592	0.0023323	0.028091	-1.75018
								TIMM23	4.37716	36.1068	3.05938	0.00238249	0.0285269	-1.76898
								PKP2	2.78974	16.0625	3.05802	0.00239301	0.0286152	-1.77287
								PRDX1	19.6473	144.162	3.05198	0.00244052	0.029068	-1.79022
								SDC3	-1.76565	10.7735	-3.04428	0.00250219	0.0296466	-1.81224
								FCGRT	-12.1949	42.8577	-3.04367	0.00250714	0.0296658	-1.81398
								ACP1	2.18243	20.7162	3.04352	0.00250839	0.0296658	-1.81442
								CDIPT	-2.77859	21.4324	-3.04319	0.00251109	0.0296658	-1.81537
								SAMD5	1.84261	6.15708	3.04028	0.0025348	0.0298593	-1.82366
								SRP72	2.65676	19.9878	3.0382	0.00255191	0.0299571	-1.8296
								CAPZA1	4.87059	35.4174	3.0369	0.00256272	0.030032	-1.83332
								COL15A1	-6.36782	12.385	-3.03457	0.00258212	0.0301723	-1.83998
								TARS	2.41056	18.7492	3.03398	0.00258699	0.0301723	-1.84163
								SUPT5H	-1.616	16.4105	-3.03348	0.00259123	0.0301752	-1.84308
								MUC13	33.0339	144.86	3.03279	0.00259699	0.0302077	-1.84503
								PPP1R14A	-1.72644	3.79404	-3.03189	0.00260453	0.0302782	-1.84759
								SCNN1A	6.34907	25.1432	3.03001	0.00262037	0.030393	-1.85294
								DAP	5.51207	41.793	3.02548	0.00265899	0.0307884	-1.86583
								SSR2	3.68207	27.6831	3.02311	0.00267941	0.0310049	-1.87258
								COL12A1	-8.04784	16.9226	-3.022	0.00268896	0.0310647	-1.87571
								SULF2	-5.46386	22.6808	-3.02055	0.0027016	0.0311051	-1.87985
								CD44	4.6583	29.0415	3.01843	0.00272004	0.0312644	-1.88584
								GALE	3.46571	21.6676	3.01666	0.00273563	0.0313728	-1.89087
								PLBD2	-1.9887	13.3902	-3.01337	0.00276467	0.0315991	-1.90017
								JAGN1	2.56461	21.7569	3.01145	0.00278177	0.0317057	-1.90561
								ATP10B	3.46602	14.5238	3.01048	0.00279051	0.031752	-1.90837
								GRN	-23.9823	111.253	-3.00825	0.00281058	0.0318833	-1.91468
								RALY	-6.09993	33.1519	-3.00748	0.00281754	0.0319169	-1.91686
								GPSM3	-1.7799	9.73263	-3.00345	0.00285415	0.03226	-1.92823
								PPIB	14.7324	94.6329	3.00054	0.00288087	0.0324408	-1.93643
								COL9A2	1.77964	4.95455	2.99109	0.00296933	0.0331391	-1.96305
								INSIG1	4.82315	22.1807	2.98946	0.00298483	0.0331849	-1.96763
								RBBP4	1.55554	13.376	2.98865	0.00299257	0.0332055	-1.9699
								SCPEP1	-1.66316	7.48697	-2.98841	0.00299483	0.0332055	-1.97057
								CDC42SE2	1.95121	14.7108	2.98793	0.00299945	0.0332386	-1.97192
								FBXO32	-1.67489	5.9344	-2.98627	0.00301535	0.0333423	-1.97657
								SRP9	9.98416	60.4336	2.98411	0.00303624	0.0334573	-1.98265
								KCNE3	2.80568	15.0208	2.97886	0.00308746	0.0338373	-1.99736
								BSPRY	2.96483	17.8215	2.97696	0.00310621	0.0339055	-2.00269
								GGT7	-2.27502	8.22128	-2.97271	0.00314843	0.0342196	-2.01455
								NDUFS2	3.05114	28.5435	2.97114	0.00316417	0.0343409	-2.01894
								SMARCA4	-2.00412	15.816	-2.97093	0.00316633	0.0343409	-2.01954
								JUP	-15.5144	98.3959	-2.96947	0.00318101	0.0344085	-2.0236
								DDOST	11.2038	96.5408	2.9604	0.00327394	0.0350234	-2.0489
								RHOG	-4.38068	26.8628	-2.95743	0.00330488	0.0352073	-2.05717
								SLBP	3.50268	25.8023	2.95742	0.00330495	0.0352073	-2.05719
								SLC6A6	-3.68785	13.9522	-2.95577	0.00332229	0.0353519	-2.06178
								FUT2	2.98311	14.4539	2.95172	0.00336514	0.0356209	-2.07304
								CMBL	4.57127	20.0969	2.95051	0.00337798	0.0357129	-2.07638
								TRAPPC6A	-4.63446	25.604	-2.94773	0.00340776	0.0359083	-2.08409
								PKIG	-2.18597	12.4707	-2.9469	0.0034167	0.0359839	-2.08639
								CEP55	1.99127	11.3015	2.9441	0.00344706	0.0362662	-2.09415
								C1QTNF1	-1.8337	8.96604	-2.94143	0.00347626	0.0364793	-2.10156
								NES	-2.24622	7.4947	-2.93949	0.00349754	0.0366271	-2.10691
								RNPEP	3.1175	27.8783	2.93906	0.00350227	0.0366578	-2.1081
								DCTPP1	8.35318	43.846	2.93863	0.00350705	0.0366727	-2.10929
								ARHGEF1	-1.72775	11.4784	-2.93551	0.00354162	0.0368991	-2.1179
								CPNE1	-13.3197	48.7734	-2.92967	0.00360725	0.0373918	-2.13401
								G3BP2	2.27369	19.021	2.92571	0.00365248	0.037688	-2.14494
								SFXN4	2.41074	18.7871	2.91923	0.00372747	0.038328	-2.16276
								OCIAD1	2.10655	18.1495	2.91736	0.00374939	0.0384534	-2.1679
								SEC11A	1.57903	14.0583	2.91669	0.00375723	0.0384534	-2.16973
								APOD	-5.83808	8.5406	-2.91061	0.00382941	0.0389419	-2.1864
								PAICS	3.8711	24.2573	2.90857	0.00385384	0.0391407	-2.19198
								CDCA8	2.37161	16.2497	2.90762	0.00386536	0.0391987	-2.19459
								PDIA6	6.76493	53.644	2.90593	0.00388573	0.0393233	-2.19919
								C12orf75	3.20012	18.6578	2.8977	0.00398681	0.0399265	-2.22169
								TMEM45B	7.52123	38.1121	2.89746	0.00398979	0.0399351	-2.22234
								KIF22	1.87445	13.9094	2.89705	0.00399489	0.0399665	-2.22346
								FAM57A	2.1679	12.8233	2.89459	0.00402557	0.0401749	-2.23016
								JOSD2	-2.97718	13.4109	-2.89362	0.00403782	0.0402577	-2.23282
								LAPTM5	-9.39418	31.8193	-2.89322	0.00404277	0.0402873	-2.23389
								CCT2	5.37537	43.6647	2.8923	0.00405436	0.0403831	-2.23639
								UBE2J1	2.16728	19.1305	2.88779	0.00411157	0.0407689	-2.24866
								REEP4	2.63462	17.7502	2.88767	0.0041131	0.0407689	-2.24899
								POLR2H	2.04627	17.5608	2.88579	0.0041372	0.040936	-2.2541
								SURF4	8.34484	77.0701	2.88456	0.00415304	0.0410052	-2.25744
								HILPDA	3.05309	14.0634	2.88288	0.0041748	0.0411802	-2.26201
								DLST	2.63309	21.9022	2.87906	0.00422454	0.0415301	-2.27237
								SNHG1	2.22888	11.5873	2.87879	0.00422799	0.041544	-2.27309
								CD4	-1.88472	7.21504	-2.87706	0.00425075	0.0416872	-2.27779
								TOP1MT	-1.88799	10.0354	-2.87444	0.00428539	0.041906	-2.28488
								LRPPRC	2.70394	20.9346	2.87229	0.00431397	0.0421046	-2.2907
								ARHGEF16	1.65275	10.6464	2.87126	0.00432777	0.0421917	-2.29349
								POSTN	-19.1821	31.4242	-2.87003	0.00434426	0.0422384	-2.29681
								IDH3G	-6.25681	28.2991	-2.8675	0.00437834	0.0424482	-2.30364
								QSOX1	8.17159	27.8899	2.8663	0.00439458	0.0425652	-2.30688
								FOXA1	1.62741	6.81387	2.86552	0.00440519	0.0426274	-2.30899
								HMGCR	2.43966	14.5535	2.86415	0.00442392	0.0427406	-2.3127
								ELF3	9.17224	55.8721	2.8639	0.0044273	0.0427406	-2.31336
								PSMD1	2.1355	20.884	2.86127	0.0044633	0.0429653	-2.32044
								DDAH1	2.93746	20.3402	2.861	0.00446708	0.0429814	-2.32118
								MRPS18A	2.27023	18.1473	2.85312	0.00457681	0.0438097	-2.34238
								LPCAT1	2.0904	9.87647	2.85275	0.00458199	0.0438386	-2.34337
								HSPA5	20.608	145.368	2.85147	0.00460012	0.0439178	-2.34682
								CRTAP	-1.99258	18.8187	-2.84925	0.00463163	0.0440724	-2.35278
								VMP1	4.82309	21.5828	2.84833	0.00464474	0.0441694	-2.35525
								GDF15	24.1726	71.1009	2.84756	0.00465579	0.0442514	-2.35733
								GAPDH	181.443	889.305	2.84738	0.00465828	0.0442514	-2.35779
								RHOA	15.8455	161.965	2.84727	0.00465987	0.0442514	-2.35809
								SLC40A1	11.8504	42.4935	2.84626	0.00467434	0.0443062	-2.3608
								MRPL39	2.49834	18.5668	2.83823	0.00479089	0.0449717	-2.3823
								DANCR	4.04267	19.5184	2.83607	0.00482276	0.0451461	-2.38808
								COQ9	1.622	15.4161	2.83539	0.00483278	0.0451983	-2.38989
								NOS2	8.28063	13.9405	2.82472	0.00499309	0.0461779	-2.41836
								PIH1D1	1.87041	15.9633	2.82356	0.00501079	0.0462686	-2.42145
								UNG	3.23134	25.7016	2.82212	0.00503283	0.0463904	-2.42527
								TSPAN3	5.72961	35.2225	2.82148	0.0050427	0.0464161	-2.42698
								COX7A2	10.3161	55.7958	2.81835	0.00509103	0.0467608	-2.4353
								GOLPH3L	1.98671	14.9377	2.81831	0.00509162	0.0467608	-2.4354
								CNOT11	2.53174	24.9399	2.8174	0.00510578	0.0468064	-2.43782
								IARS2	3.03083	28.3386	2.81683	0.00511464	0.0468666	-2.43933
								YPEL3	-1.89164	9.16797	-2.81594	0.00512853	0.0469306	-2.4417
								TDP2	4.48245	23.542	2.81465	0.00514873	0.0470943	-2.44512
								CPE	-4.83573	10.5161	-2.81326	0.00517059	0.047273	-2.44882
								HIGD1A	4.98201	26.9781	2.81175	0.00519428	0.047389	-2.4528
								EPN1	-1.54167	10.8065	-2.81162	0.00519638	0.047389	-2.45315
								CIRBP	-2.33959	18.5968	-2.81142	0.00519955	0.047389	-2.45368
								DDX21	4.33165	29.6735	2.81028	0.00521764	0.0474689	-2.45671
								MRC1	-1.58352	4.24775	-2.80437	0.00531215	0.048096	-2.47235
								XAB2	-2.15174	12.5894	-2.80399	0.0053183	0.0481268	-2.47336
								SEC23B	3.10098	22.3429	2.80042	0.00537615	0.0484567	-2.48278
								RTN3	2.44735	24.4129	2.79933	0.0053939	0.0485369	-2.48565
								MRPL54	4.5926	28.1746	2.79909	0.00539788	0.0485369	-2.48629
								RDH11	1.61698	10.9625	2.799	0.00539935	0.0485369	-2.48653
								DYNLRB1	-7.06715	41.9963	-2.79811	0.005414	0.0485402	-2.48889
								GOT2	4.04147	36.9651	2.79013	0.00554623	0.0493566	-2.50989
								TSSC4	-2.01428	12.1777	-2.78628	0.00561123	0.0498262	-2.52003
								ATP2A2	2.10098	22.298	2.78467	0.00563841	0.0499805	-2.52424

## Sheet: Table S7
Table S7: Gene clusters obtained by clustering based on DEGs in the TCGA cohort
ID	Gene cluster
TCGA-CM-4746	A
TCGA-DM-A0XD	A
TCGA-AA-A01K	B
TCGA-A6-6650	B
TCGA-AA-3979	A
TCGA-G4-6317	B
TCGA-AA-3968	B
TCGA-CM-5349	B
TCGA-F4-6809	B
TCGA-A6-A567	B
TCGA-AD-6548	B
TCGA-A6-A56B	B
TCGA-AA-3693	A
TCGA-G4-6321	C
TCGA-AA-3675	C
TCGA-AA-3554	C
TCGA-5M-AAT4	A
TCGA-CM-5863	B
TCGA-CM-4744	A
TCGA-A6-2671	A
TCGA-DM-A28K	A
TCGA-AZ-5403	A
TCGA-AA-3521	B
TCGA-F4-6459	B
TCGA-AD-6895	A
TCGA-4N-A93T	C
TCGA-AA-A022	C
TCGA-AA-3492	A
TCGA-CK-5915	B
TCGA-D5-6923	B
TCGA-A6-6648	B
TCGA-AZ-4308	A
TCGA-4T-AA8H	C
TCGA-AZ-6605	B
TCGA-AA-A02H	B
TCGA-D5-6532	B
TCGA-AD-6901	A
TCGA-AA-3655	B
TCGA-NH-A50U	B
TCGA-A6-A566	B
TCGA-G4-6303	B
TCGA-D5-6927	B
TCGA-A6-6780	A
TCGA-AA-A00W	C
TCGA-AA-A017	B
TCGA-QL-A97D	C
TCGA-AA-3534	B
TCGA-AA-A024	C
TCGA-CK-6751	A
TCGA-AA-A01X	B
TCGA-AA-3664	C
TCGA-AA-A02Y	C
TCGA-AD-6890	A
TCGA-G4-6315	B
TCGA-CM-6678	A
TCGA-G4-6298	B
TCGA-AZ-4616	A
TCGA-AA-3870	A
TCGA-G4-6322	B
TCGA-DM-A1D9	A
TCGA-AA-3556	B
TCGA-CK-6748	B
TCGA-AA-A01F	B
TCGA-CM-6161	B
TCGA-5M-AATE	B
TCGA-AA-3846	B
TCGA-A6-5661	B
TCGA-AD-6888	A
TCGA-AA-3552	C
TCGA-AA-A00D	B
TCGA-AY-4070	B
TCGA-AA-3680	C
TCGA-DM-A0XF	A
TCGA-AA-3560	A
TCGA-CM-6676	B
TCGA-DM-A28H	B
TCGA-A6-6652	B
TCGA-F4-6704	B
TCGA-AA-A00E	A
TCGA-DM-A1D0	B
TCGA-AZ-4315	A
TCGA-A6-5656	B
TCGA-DM-A1HA	A
TCGA-AA-3525	C
TCGA-CM-6674	A
TCGA-AA-3663	A
TCGA-AA-3681	C
TCGA-G4-6307	B
TCGA-AA-3930	A
TCGA-CM-5864	B
TCGA-AA-A00O	B
TCGA-NH-A8F7	B
TCGA-5M-AAT6	A
TCGA-AA-3869	C
TCGA-DM-A28G	B
TCGA-AY-6386	C
TCGA-AA-A02R	B
TCGA-CM-4751	A
TCGA-A6-5665	A
TCGA-AY-4071	B
TCGA-CM-5862	B
TCGA-QG-A5YX	C
TCGA-F4-6806	C
TCGA-F4-6855	B
TCGA-D5-6930	A
TCGA-AA-A01C	B
TCGA-D5-6924	B
TCGA-D5-5541	B
TCGA-A6-5667	B
TCGA-CK-5916	A
TCGA-F4-6808	B
TCGA-AA-3812	B
TCGA-AA-3845	A
TCGA-CM-6679	B
TCGA-D5-6926	B
TCGA-CM-6172	B
TCGA-DM-A28C	B
TCGA-A6-4105	A
TCGA-AY-A8YK	B
TCGA-G4-6627	C
TCGA-AD-6963	A
TCGA-AA-3861	C
TCGA-G4-6311	B
TCGA-AZ-4323	B
TCGA-AA-3952	A
TCGA-CM-5868	B
TCGA-DM-A280	A
TCGA-F4-6856	A
TCGA-DM-A285	B
TCGA-AA-3524	A
TCGA-DM-A0X9	B
TCGA-A6-5662	B
TCGA-A6-2674	B
TCGA-AA-3496	B
TCGA-G4-6306	B
TCGA-AA-A00U	B
TCGA-AD-6965	B
TCGA-AZ-6600	B
TCGA-CA-5796	C
TCGA-A6-2680	B
TCGA-D5-6540	A
TCGA-AD-6964	A
TCGA-AZ-6608	A
TCGA-A6-6649	B
TCGA-DM-A288	A
TCGA-CK-4948	B
TCGA-CM-6169	B
TCGA-AA-3815	C
TCGA-A6-4107	A
TCGA-A6-6142	B
TCGA-D5-5538	B
TCGA-AA-3862	C
TCGA-WS-AB45	B
TCGA-AA-A02F	A
TCGA-D5-5539	B
TCGA-G4-6309	A
TCGA-AU-3779	C
TCGA-AA-3678	B
TCGA-AA-A00N	B
TCGA-D5-7000	B
TCGA-G4-6588	B
TCGA-G4-6294	B
TCGA-QG-A5YW	C
TCGA-F4-6854	B
TCGA-G4-6586	A
TCGA-CM-6170	B
TCGA-AA-3529	B
TCGA-AA-A02K	A
TCGA-AA-3956	C
TCGA-DM-A28M	C
TCGA-AA-A02W	B
TCGA-AA-A00R	A
TCGA-CM-6168	B
TCGA-AZ-4615	A
TCGA-D5-6922	B
TCGA-AD-6889	A
TCGA-A6-2679	A
TCGA-AA-A02E	B
TCGA-D5-5540	A
TCGA-AZ-6607	B
TCGA-AA-A01Q	B
TCGA-CM-4743	A
TCGA-CM-6162	B
TCGA-CK-5912	B
TCGA-DM-A28A	B
TCGA-G4-6323	C
TCGA-AA-A01I	A
TCGA-AA-3520	A
TCGA-AY-A54L	A
TCGA-AA-A00F	B
TCGA-AA-A02J	B
TCGA-CM-4752	A
TCGA-DM-A28E	B
TCGA-DM-A282	B
TCGA-DM-A1D4	C
TCGA-AZ-6601	A
TCGA-A6-6782	B
TCGA-AA-3715	A
TCGA-AA-3531	B
TCGA-T9-A92H	A
TCGA-CM-5348	B
TCGA-SS-A7HO	B
TCGA-AA-3821	B
TCGA-AA-3684	B
TCGA-AA-A01V	C
TCGA-AY-A71X	A
TCGA-AA-3538	B
TCGA-CM-6171	B
TCGA-A6-3807	A
TCGA-CK-4950	C
TCGA-CM-5861	C
TCGA-CK-6747	C
TCGA-G4-6295	B
TCGA-DM-A1D6	A
TCGA-AA-A00J	B
TCGA-NH-A6GC	B
TCGA-AA-3848	B
TCGA-AA-3522	C
TCGA-AA-3949	A
TCGA-CK-4947	B
TCGA-3L-AA1B	B
TCGA-AU-6004	C
TCGA-CM-5344	B
TCGA-A6-2675	B
TCGA-CM-4747	A
TCGA-NH-A8F8	B
TCGA-CM-6163	B
TCGA-AZ-4614	A
TCGA-CM-6675	B
TCGA-F4-6460	B
TCGA-AY-6197	B
TCGA-CK-4951	A
TCGA-AA-3875	B
TCGA-AZ-6599	B
TCGA-CK-5913	C
TCGA-AZ-6603	B
TCGA-AD-A5EK	B
TCGA-CK-6746	B
TCGA-AA-3527	B
TCGA-AA-3712	B
TCGA-AD-A5EJ	A
TCGA-QG-A5Z2	C
TCGA-G4-6299	B
TCGA-AA-3696	B
TCGA-AA-3526	A
TCGA-NH-A6GA	B
TCGA-CK-4952	B
TCGA-G4-6628	A
TCGA-AA-3542	A
TCGA-AA-A01G	B
TCGA-AA-A00A	C
TCGA-AA-A004	C
TCGA-AA-3972	B
TCGA-AZ-4313	A
TCGA-A6-6140	B
TCGA-A6-2683	B
TCGA-AA-A01S	B
TCGA-AY-6196	B
TCGA-AA-3970	C
TCGA-AZ-5407	C
TCGA-G4-6302	B
TCGA-D5-6538	B
TCGA-NH-A50T	B
TCGA-G4-6314	B
TCGA-G4-6626	B
TCGA-AZ-6598	B
TCGA-RU-A8FL	A
TCGA-AZ-6606	A
TCGA-AA-3984	B
TCGA-AA-3509	B
TCGA-CA-6715	B
TCGA-CA-6719	B
TCGA-DM-A1D8	B
TCGA-AA-3860	A
TCGA-CM-6680	C
TCGA-D5-6531	B
TCGA-G4-6320	A
TCGA-CA-6717	B
TCGA-CM-6677	B
TCGA-AA-A00K	C
TCGA-D5-6530	B
TCGA-AA-A01Z	C
TCGA-CM-5341	A
TCGA-A6-6137	B
TCGA-CM-6167	B
TCGA-AA-3867	B
TCGA-CM-6166	B
TCGA-AA-A029	A
TCGA-AA-A00Q	A
TCGA-AA-A00Z	C
TCGA-AD-5900	B
TCGA-AA-3950	A
TCGA-D5-6928	B
TCGA-AA-3977	C
TCGA-AA-A01R	A
TCGA-AA-A03J	B
TCGA-AA-A01P	A
TCGA-AM-5821	A
TCGA-AY-5543	A
TCGA-DM-A1DB	B
TCGA-G4-6297	B
TCGA-CM-5860	B
TCGA-AA-A03F	C
TCGA-AA-3543	C
TCGA-DM-A28F	B
TCGA-AA-3864	A
TCGA-AA-3495	C
TCGA-G4-6625	B
TCGA-DM-A1D7	A
TCGA-CK-5914	B
TCGA-CA-6716	A
TCGA-CM-6165	B
TCGA-F4-6703	B
TCGA-AA-A01T	A
TCGA-AA-3518	A
TCGA-QG-A5YV	A
TCGA-NH-A50V	C
TCGA-A6-6138	B
TCGA-CM-6164	B
TCGA-D5-6920	C
TCGA-AA-3710	A
TCGA-D5-6541	C
TCGA-DM-A1DA	A

## Sheet: Table S8
Table S8: ICI signature genes A and B
Gene	ICI signature groups
MMP9	A
SDC2	A
LAMA4	A
LTBP1	A
ANTXR1	A
DKK3	A
PSME1	A
CD8A	A
SULF1	A
COL4A2	A
PSME2	A
LYSMD2	A
FSTL1	A
COL12A1	A
ADGRA2	A
TNS3	A
GOT1	A
TLN1	A
HSPG2	A
NID1	A
COL4A1	A
IGF2R	A
BRPF3	A
IRF1	A
CD3E	A
CASP1	A
FILIP1L	A
MSRB3	A
ACTN1	A
CALD1	A
BATF2	A
MCAM	A
PDPN	A
FAM20C	A
CD2	A
MAN2B1	A
PALLD	A
BAD	A
CD3D	A
SVIL	A
COL18A1	A
F2R	A
BASP1	A
CCDC3	A
UBE2L6	A
GTF2B	A
LUM	A
TMEM119	A
KANK2	A
MRPL54	A
COX5A	A
JCHAIN	A
GREM1	A
ANGPTL2	A
SH2D4A	A
IER5	A
B2M	A
CDH5	A
TNS1	A
ASPN	A
CYSTM1	A
DCN	A
GSDMD	A
MGST2	A
MYH9	A
ITGA5	A
INHBA	A
COL15A1	A
ODF3B	A
GTF2E2	A
PITX1	A
ABHD3	A
VAMP8	A
CTSK	A
UQCRFS1	A
CD93	A
NKG7	A
DERL3	A
ETFA	A
C1S	A
CEBPD	A
LRRC15	A
NEURL1B	A
SGPP2	A
IGLJ3	A
PLAT	A
WARS	A
VPS29	A
COQ5	A
LRRC32	A
CCL28	A
TST	A
MYO10	A
ALAS1	A
A2M	A
PLVAP	A
YARS2	A
LRP1	A
MYL12B	A
TNFRSF14	A
TNC	A
TSTD1	A
SERINC1	A
ARMCX3	A
CLIC4	A
GSDMB	A
PLOD2	A
CRISPLD2	A
PHB2	A
SH3PXD2B	A
INTS10	A
HLA-DMA	A
GSKIP	A
SEC31A	A
CHP1	A
SOCS1	A
PIGR	A
SLC40A1	A
PLAC8	A
LMOD1	A
LGALS3BP	A
ACADS	A
RPL17	A
PPA2	A
CYP27A1	A
OASL	A
MAB21L2	A
NMI	A
ZNF32	A
EFEMP1	A
DYNC1I2	A
LRG1	A
GTF2A2	A
ABL1	A
MGST1	A
GJA1	A
ADTRP	A
DLST	A
MAT2B	A
PARP9	A
ZFP36L1	A
BTN3A1	A
SHC1	A
SMARCA2	A
SECTM1	A
GOLM1	A
MRGPRF	A
COX7A2	A
CA2	A
GNG5	A
HUWE1	A
C9orf16	A
TMEM171	A
CNN1	A
COX7C	A
GHITM	A
GZMA	A
PLEK2	A
HLA-E	A
PIM2	A
ARSA	A
MYLK	A
GSR	A
PSMB10	A
SMPDL3A	A
ZC3H12A	A
IFI27	A
MYEOV	A
RARRES3	A
TXN2	A
UBE2D2	A
CD74	A
NDUFS4	A
ABHD17C	A
BACE2	A
ARL14	A
VCL	A
GSTK1	A
RPP25	A
STAT1	A
CTTN	A
PLBD2	A
CMBL	A
TMEM63A	A
RAB11A	A
NFIX	A
IL18	A
CLTA	A
ARHGAP1	A
OXA1L	A
ETV7	A
SUN2	A
UAP1	A
ATP9A	A
LAP3	A
WNK2	A
TMEM37	A
FBXO6	A
RGS5	A
LPCAT1	A
MZB1	A
PDZK1IP1	A
TMEM126A	A
CPE	A
MRPL39	A
TSPAN1	A
PLA2G2A	A
LCN2	A
DES	A
FUCA1	A
CDC42SE2	A
IGKV1OR2-108	A
MDH1	A
DTX3L	A
TRIM47	A
IFIT3	A
HLA-F	A
HLA-DRA	A
IFI35	A
NDUFB3	A
CD47	A
MRPL15	A
PECAM1	A
GBP4	A
PHGR1	A
TC2N	A
RPL36AL	A
RNF43	A
PLN	A
MAGED1	A
NDFIP1	A
MTX2	A
C5orf15	A
NOTCH1	A
PPCS	A
DAD1	A
BLVRA	A
HSPB6	A
VWF	A
PBXIP1	A
CXCL13	A
TM7SF3	A
RPL9	A
SNX9	A
RNF145	A
PIM3	A
RPS6KA1	A
SARAF	A
EID1	A
BSPRY	A
RARRES2	A
HLA-C	A
GMDS	A
C15orf48	A
ITGAV	A
TSPAN3	A
ASS1	A
SORBS1	A
HCFC1R1	A
ACTG2	A
S100A6	A
ALOX5AP	A
HLA-DRB6	A
NCK2	A
CYBA	A
APOL2	A
TMEM219	A
FBLIM1	A
SPARCL1	A
CLDN7	A
NDUFA1	A
TMBIM6	A
GLUD1	A
FXYD3	A
UBL3	A
AOC3	A
MARCKS	A
IRF8	A
HLA-DRB1	A
CXCL2	A
DCHS1	A
TFRC	A
BRI3BP	A
RFTN1	A
TNFSF12	A
NECAP1	A
HEYL	A
SERPING1	A
CXCL3	A
ERO1A	A
PPP1R15B	A
C4BPB	A
TMEM47	A
CYGB	A
ZBTB4	A
RBM47	A
CXCL1	A
ERP44	A
HK2	A
DUOX2	A
STARD4	A
TMC5	A
PPP2R2A	A
VIP	A
C4orf19	A
AGPAT5	A
DLAT	A
NFKBIZ	A
WDR45B	A
MMP10	A
ETF1	A
SLC9A2	A
ADM	A
RAMP3	A
GSPT1	A
LIMS2	A
TMEM165	A
EGLN3	A
C4BPA	A
MLEC	A
SLC39A8	A
SORBS3	A
CLDN12	A
IMMT	A
SLC35A3	A
TNFRSF10A	A
PLPP1	A
IL6	A
CCL21	A
AP5Z1	A
CYB5R3	A
MSMO1	A
TMED5	A
TMPRSS2	A
TIMM17A	A
PARM1	A
BCL2L15	A
CYBRD1	A
ADIPOR1	A
NARS	A
PHLDA3	A
SEC11C	A
ACKR1	A
TMED10	A
BCL10	A
SLC50A1	A
DUOXA2	A
SERPINA1	A
P4HB	A
TMEM92	A
FBP1	A
CXCL8	A
SORD	A
GPD1L	A
FZD7	A
RHOV	A
CHAC1	A
LTBP2	A
SEL1L3	A
GABARAPL1	A
ERLIN1	A
GALNT7	A
NRARP	A
LIMA1	A
BMP2	A
ATP1B1	A
PLEKHB2	A
PDCD10	A
SERPINB1	A
SYNPO	A
SH3BGRL	A
KLF4	A
LETM1	A
CS	A
C3	A
PXMP2	A
PRELP	A
CCL20	A
FUT4	A
PAPSS2	A
MAP2K1	A
CDS1	A
ALG2	A
UBE2D3	A
FAR2	A
SLC11A2	A
XDH	A
PLS1	A
SIAE	A
FDFT1	A
CDCP1	A
ZG16B	A
CMTM4	A
BPNT1	A
SLC39A14	A
TCEAL1	A
CLINT1	A
TPD52	A
ASPH	A
CDV3	A
CLCN3	A
SLC27A2	A
TRIM25	A
HSD17B12	A
MMP3	A
ATP8B1	A
LMAN1	A
MYH11	A
PTGS2	A
FHL1	A
TYROBP	A
LSP1	A
CEACAM1	A
GALNT3	A
FA2H	A
MGP	A
TBL1XR1	A
PTP4A1	A
TRIM15	A
CTSO	A
GLRX	A
CANT1	A
OSTC	A
HSD17B4	A
F2RL1	A
CLU	A
ZDHHC3	A
PPARG	A
PKP2	A
SAMD5	A
CAPZA1	A
MUC13	A
PPP1R14A	A
SCNN1A	A
DAP	A
CD44	A
ATP10B	A
GRN	A
GPSM3	A
COL9A2	A
SCPEP1	A
FBXO32	A
SRP9	A
KCNE3	A
JUP	A
FUT2	A
PKIG	A
OCIAD1	A
SEC11A	A
TMEM45B	A
LAPTM5	A
UBE2J1	A
CD4	A
LRPPRC	A
ARHGEF16	A
QSOX1	A
FOXA1	A
HMGCR	A
ELF3	A
NOS2	A
GOLPH3L	A
IARS2	A
HIGD1A	A
EPN1	A
CIRBP	A
RDH11	A
LTB	A
SERTAD1	A
CD52	A
EPSTI1	A
PTGDS	A
VAMP5	A
IGKC	A
TRIM22	A
ACP2	A
HLA-DPB1	A
SORL1	A
SASH3	A
NOTCH3	B
ITGA11	B
FIBIN	B
MXRA8	B
PDGFRB	B
LOXL2	B
THY1	B
TMEM204	B
COL6A2	B
RCN3	B
PCOLCE	B
EMILIN1	B
MRC2	B
ELN	B
FBLN1	B
DPYSL3	B
SPOCK1	B
CPXM1	B
COL1A2	B
ZCCHC24	B
THBS2	B
HTRA3	B
COL8A2	B
PLXDC2	B
ISLR	B
COL1A1	B
OLFML2B	B
COL6A3	B
PLEKHA4	B
COL5A1	B
AEBP1	B
BGN	B
SPSB1	B
VIM	B
SPARC	B
CDH11	B
DDAH2	B
CD248	B
COL8A1	B
TCEAL4	B
TGFB3	B
RAB31	B
FLNA	B
SLC6A6	B
MMP2	B
RAB34	B
PXDN	B
TUBA1A	B
COL5A2	B
LAMB1	B
LBH	B
COL10A1	B
CMTM3	B
ACTA2	B
MMP11	B
TEAD3	B
MXRA5	B
TSPAN9	B
MMP14	B
LAMB2	B
ECHS1	B
MFAP2	B
FNDC1	B
MRPL44	B
SFRP4	B
SMTN	B
COL3A1	B
PDLIM7	B
PSMB8	B
FBN1	B
TUBB6	B
TIMP2	B
LAMC1	B
MFGE8	B
COL11A1	B
USP11	B
TPM2	B
FN1	B
NMB	B
COMP	B
PSMB9	B
MYL9	B
CHI3L1	B
PEA15	B
VCAN	B
C1R	B
GGT5	B
PLCG1	B
CERCAM	B
COL16A1	B
EFEMP2	B
SPON2	B
DLGAP4	B
HTRA1	B
DVL3	B
MARCO	B
AURKAIP1	B
NDUFS2	B
DPT	B
COL6A1	B
REEP4	B
CCL5	B
CHCHD1	B
PBK	B
ISCU	B
ACKR3	B
LGALS1	B
IGFBP7	B
TAGLN	B
TLE2	B
MRPS7	B
CLEC11A	B
UGT8	B
MANF	B
LDB1	B
MRPS15	B
FBLN2	B
IGFBP5	B
NDUFC1	B
SIRPA	B
COL14A1	B
SERPINH1	B
SFXN4	B
ANXA6	B
MRPL16	B
NR2F2	B
MAP4	B
CTHRC1	B
SLIRP	B
C5AR1	B
C8orf82	B
UBAC1	B
TAPBPL	B
PSMD13	B
PSMA5	B
LSM3	B
SDHB	B
LRIG1	B
CIB1	B
RAMP2	B
HYAL2	B
BIRC5	B
TK1	B
ADAMTS2	B
TMX2	B
ENG	B
POSTN	B
TACC3	B
PSMA4	B
AXL	B
AP2A1	B
TMSB10	B
AAGAB	B
FLNC	B
UBE2S	B
MRC1	B
ADAM12	B
RSU1	B
NT5C	B
KIF5B	B
DTYMK	B
GPC1	B
SLC25A3	B
H2AFX	B
MRPL20	B
EHD2	B
VDAC2	B
PSMB2	B
GAS1	B
BST2	B
TREM2	B
DUT	B
PPP1CA	B
SLC25A28	B
SNRPD1	B
C1QBP	B
SERPINF1	B
BEX4	B
MSN	B
APOO	B
CALU	B
RBX1	B
LOXL1	B
NDUFS3	B
SFRP2	B
SCAP	B
LOX	B
GNAI2	B
COPZ1	B
PRPF6	B
FAM162A	B
NDUFA2	B
NOP10	B
H3F3A	B
GSTO1	B
TAP1	B
CRIP2	B
CYR61	B
MRPL37	B
PLXND1	B
S100A11	B
KCNK1	B
MRPL21	B
HNF4A	B
ITGB5	B
AK2	B
ACTN4	B
SULF2	B
SNRPA	B
TES	B
HINT1	B
LCK	B
GLRX5	B
PCNA	B
SSU72	B
TMEM179B	B
S100A14	B
S100A10	B
APLNR	B
CSF1R	B
PGAM5	B
GGT7	B
HIGD2A	B
TGIF2	B
COX5B	B
DPCD	B
UBE2T	B
SERF2	B
C12orf75	B
CTNNBL1	B
HSPH1	B
NDUFB4	B
DGUOK	B
OAZ1	B
HNRNPH3	B
NES	B
COQ9	B
POP7	B
MT1E	B
TMUB1	B
PLTP	B
PIH1D1	B
NDUFAB1	B
TOMM22	B
AQP1	B
TEAD2	B
GTF3C6	B
PMEPA1	B
MLXIPL	B
ZNHIT2	B
CKS2	B
CDCA5	B
MRPL36	B
NDUFA12	B
COX7A2L	B
TNFSF9	B
PSMA3	B
GEM	B
KCTD12	B
TM9SF4	B
ADPRHL2	B
TSSC4	B
ANKH	B
FH	B
UNG	B
NANS	B
MRPS35	B
MT1M	B
PSMG3	B
CRTAP	B
PPP2CA	B
SERINC3	B
S100A16	B
PDIA3	B
MARVELD1	B
MFAP4	B
SNRPF	B
FAM122B	B
RPA2	B
MRPS21	B
NDUFB9	B
ACP1	B
IGFBP4	B
TMED2	B
NEK6	B
NONO	B
NAPRT	B
JAGN1	B
MPDU1	B
TMEM43	B
PLXNB1	B
CENPM	B
IL1B	B
PODN	B
CLDN5	B
CDC25A	B
SNTA1	B
GJA4	B
TGFB1I1	B
TFE3	B
CTSZ	B
PLD3	B
DHX15	B
HDAC5	B
NDN	B
MFSD2A	B
H2AFZ	B
TPI1	B
RRM2	B
WDR45	B
IARS	B
MED29	B
GNPNAT1	B
CCNA2	B
HACD3	B
GART	B
GRPEL1	B
CUX1	B
SKP2	B
EZH2	B
MAD2L1	B
ZYX	B
GRSF1	B
MTHFD2	B
METAP1	B
CDK1	B
SNRPN	B
NDC1	B
ABHD10	B
ZNF358	B
MRPL50	B
TFPT	B
AMD1	B
PNP	B
NMD3	B
HADH	B
PLEKHO2	B
SSR3	B
PDIA4	B
IER3	B
SSR1	B
SNRPA1	B
CCNC	B
STT3A	B
SPI1	B
HMMR	B
RABGGTB	B
LRP3	B
RAB11FIP3	B
GFPT1	B
POLG	B
MAGEH1	B
OTUD5	B
CKAP4	B
DNAJC3	B
MRPL47	B
ERF	B
SPCS3	B
FHL3	B
ITGB2	B
VAT1	B
DLGAP5	B
PGK1	B
ECT2	B
PPP1R18	B
PAF1	B
USF2	B
TRMT10C	B
PGAM1	B
STX4	B
SHMT2	B
HYOU1	B
TYMS	B
TMEM33	B
CCNB1	B
RPN1	B
XPNPEP1	B
SHKBP1	B
ARL8A	B
PCIF1	B
ENO1	B
TSFM	B
BUB3	B
IGBP1	B
WSB2	B
PRAF2	B
GPNMB	B
LTBP3	B
NR1H2	B
UBE2K	B
TXNRD1	B
SRPRB	B
LDHA	B
CDKN3	B
KIF11	B
CNPPD1	B
ODC1	B
YRDC	B
AGR2	B
CTSF	B
TRMT61A	B
BCL2L1	B
MRPS27	B
MARS	B
PPP1R9B	B
MAGED2	B
PQBP1	B
GDPD5	B
RACGAP1	B
PEPD	B
GMNN	B
G3BP1	B
VASN	B
KIF2C	B
CCDC22	B
SLC31A1	B
PTGES3	B
CTGF	B
S100P	B
VEGFB	B
ACP5	B
PPP1CC	B
DAPK3	B
ABCE1	B
UBQLN1	B
RNF113A	B
VRK1	B
HSP90B1	B
LRRC59	B
FDPS	B
TMPO	B
RRAS	B
POLR3GL	B
GLIPR2	B
DECR2	B
RAN	B
SFXN3	B
TCP1	B
EMP2	B
FFAR4	B
GTF2F1	B
UBE2N	B
KCTD5	B
JTB	B
CCNB2	B
HDAC1	B
SNHG3	B
SCAF1	B
SLC10A3	B
THBS4	B
CXCL12	B
RBM38	B
UBTF	B
PLEKHM2	B
FKBP4	B
FKBP8	B
POLE3	B
DHCR24	B
SERP1	B
ISOC1	B
SEC61B	B
NUSAP1	B
MCM6	B
CCT8	B
RAB11B	B
TMEM106C	B
FEN1	B
LMNB1	B
NRBP1	B
TMEM120A	B
HSPA9	B
PCBP1	B
METAP2	B
NCAPD2	B
PRC1	B
TAGLN2	B
HSPA8	B
KPNA2	B
USP1	B
TRIAP1	B
HSDL2	B
H2AFY2	B
GDI1	B
SERBP1	B
CHMP4B	B
RPL22L1	B
WDR13	B
DCUN1D5	B
TSR2	B
PODXL2	B
GLO1	B
PSAT1	B
GNAS	B
ZMIZ2	B
TXNDC12	B
TWF2	B
CD81	B
CTNNAL1	B
CTDSP1	B
TIMM23	B
PRDX1	B
SDC3	B
FCGRT	B
CDIPT	B
SRP72	B
TARS	B
SUPT5H	B
SSR2	B
GALE	B
RALY	B
PPIB	B
INSIG1	B
RBBP4	B
SMARCA4	B
DDOST	B
RHOG	B
SLBP	B
TRAPPC6A	B
CEP55	B
C1QTNF1	B
RNPEP	B
DCTPP1	B
ARHGEF1	B
CPNE1	B
G3BP2	B
APOD	B
PAICS	B
CDCA8	B
PDIA6	B
KIF22	B
FAM57A	B
JOSD2	B
CCT2	B
POLR2H	B
SURF4	B
HILPDA	B
SNHG1	B
TOP1MT	B
IDH3G	B
PSMD1	B
DDAH1	B
MRPS18A	B
HSPA5	B
VMP1	B
GDF15	B
GAPDH	B
RHOA	B
DANCR	B
CNOT11	B
YPEL3	B
TDP2	B
DDX21	B
XAB2	B
SEC23B	B
RTN3	B
DYNLRB1	B
GOT2	B
ATP2A2	B
NUP153	B
OSM	B
APOL3	B
DGCR6L	B
DRAP1	B

## Sheet: Table S9
Table S9: Gene Ontology enrichment analyses of ICI signature genes A and B
ICI signature genes A
ONTOLOGY	ID	Description	GeneRatio	BgRatio	pvalue	p.adjust	qvalue	geneID	Count
BP	GO:0042119	neutrophil activation	9/49	498/18670	5.05615e-06	0.00348421	0.00272906	IGF2R/MAN2B1/CYSTM1/VAMP8/PIGR/LRG1/HUWE1/LCN2/F2RL1	9
BP	GO:0002446	neutrophil mediated immunity	9/49	499/18670	5.13895e-06	0.00348421	0.00272906	IGF2R/MAN2B1/CYSTM1/VAMP8/PIGR/LRG1/HUWE1/LCN2/F2RL1	9
BP	GO:0043312	neutrophil degranulation	8/49	485/18670	3.46178e-05	0.0122605	0.00960317	IGF2R/MAN2B1/CYSTM1/VAMP8/PIGR/LRG1/HUWE1/LCN2	8
BP	GO:0002283	neutrophil activation involved in immune response	8/49	488/18670	3.61665e-05	0.0122605	0.00960317	IGF2R/MAN2B1/CYSTM1/VAMP8/PIGR/LRG1/HUWE1/LCN2	8
BP	GO:0072593	reactive oxygen species metabolic process	6/49	284/18670	9.48754e-05	0.0234586	0.0183743	NDUFS4/DUOX2/DUOXA2/XDH/F2RL1/NOS2	6
BP	GO:1903034	regulation of response to wounding	5/49	179/18670	0.000103799	0.0234586	0.0183743	MYH9/LRP1/ADTRP/DUOX2/F2RL1	5
BP	GO:0022900	electron transport chain	5/49	186/18670	0.000124296	0.024078	0.0188594	ETFA/COX7A2/NDUFS4/NDUFB3/XDH	5
BP	GO:0042176	regulation of protein catabolic process	6/49	381/18670	0.00046278	0.0717318	0.0561849	PSME1/PSME2/LRP1/C4BPA/NOS2/SORL1	6
BP	GO:0051712	positive regulation of killing of cells of other organism	2/49	14/18670	0.00060182	0.0717318	0.0561849	F2RL1/NOS2	2
BP	GO:0072567	chemokine (C-X-C motif) ligand 2 production	2/49	14/18670	0.00060182	0.0717318	0.0561849	LRP1/F2RL1	2
BP	GO:0061041	regulation of wound healing	4/49	148/18670	0.000608896	0.0717318	0.0561849	MYH9/ADTRP/DUOX2/F2RL1	4
BP	GO:0006590	thyroid hormone generation	2/49	17/18670	0.000894913	0.0717318	0.0561849	DUOX2/DUOXA2	2
BP	GO:0050665	hydrogen peroxide biosynthetic process	2/49	17/18670	0.000894913	0.0717318	0.0561849	DUOX2/DUOXA2	2
BP	GO:0051709	regulation of killing of cells of other organism	2/49	17/18670	0.000894913	0.0717318	0.0561849	F2RL1/NOS2	2
BP	GO:0006801	superoxide metabolic process	3/49	73/18670	0.000928659	0.0717318	0.0561849	DUOX2/F2RL1/NOS2	3
BP	GO:0032507	maintenance of protein location in cell	3/49	74/18670	0.00096612	0.0717318	0.0561849	TLN1/SUN2/SORL1	3
BP	GO:0002479	antigen processing and presentation of exogenous peptide antigen via MHC class I, TAP-dependent	3/49	75/18670	0.00100453	0.0717318	0.0561849	PSME1/PSME2/VAMP8	3
BP	GO:0045056	transcytosis	2/49	18/18670	0.00100509	0.0717318	0.0561849	LRP1/PIGR	2
BP	GO:0090196	regulation of chemokine secretion	2/49	18/18670	0.00100509	0.0717318	0.0561849	LRP1/F2RL1	2
BP	GO:0042590	antigen processing and presentation of exogenous peptide antigen via MHC class I	3/49	79/18670	0.00116779	0.079176	0.0620157	PSME1/PSME2/VAMP8	3
BP	GO:0090195	chemokine secretion	2/49	20/18670	0.00124398	0.0803254	0.062916	LRP1/F2RL1	2
BP	GO:0017000	antibiotic biosynthetic process	2/49	21/18670	0.00137262	0.080925	0.0633856	DUOX2/DUOXA2	2
BP	GO:0042403	thyroid hormone metabolic process	2/49	21/18670	0.00137262	0.080925	0.0633856	DUOX2/DUOXA2	2
BP	GO:0045333	cellular respiration	4/49	193/18670	0.00163084	0.0921424	0.0721718	ETFA/NDUFS4/NDUFB3/NOS2	4
BP	GO:0016042	lipid catabolic process	5/49	333/18670	0.00175583	0.0936151	0.0733253	ETFA/LRP1/ADTRP/PLBD2/SORL1	5
BP	GO:0043302	positive regulation of leukocyte degranulation	2/49	24/18670	0.00179498	0.0936151	0.0733253	VAMP8/F2RL1	2
BP	GO:0051651	maintenance of location in cell	3/49	95/18670	0.00198482	0.0990408	0.077575	TLN1/SUN2/SORL1	3
BP	GO:0002474	antigen processing and presentation of peptide antigen via MHC class I	3/49	96/18670	0.00204509	0.0990408	0.077575	PSME1/PSME2/VAMP8	3
BP	GO:0050764	regulation of phagocytosis	3/49	98/18670	0.00216903	0.100499	0.0787175	LRP1/C4BPA/F2RL1	3
BP	GO:2000379	positive regulation of reactive oxygen species metabolic process	3/49	102/18670	0.00243069	0.100499	0.0787175	DUOXA2/XDH/F2RL1	3
BP	GO:0044242	cellular lipid catabolic process	4/49	217/18670	0.0024979	0.100499	0.0787175	ETFA/LRP1/ADTRP/SORL1	4
BP	GO:0001523	retinoid metabolic process	3/49	104/18670	0.00256854	0.100499	0.0787175	HSPG2/LRP1/SCPEP1	3
BP	GO:0006869	lipid transport	5/49	365/18670	0.0026164	0.100499	0.0787175	LRP1/LIMA1/ATP10B/NOS2/SORL1	5
BP	GO:0072606	interleukin-8 secretion	2/49	29/18670	0.00261845	0.100499	0.0787175	F2RL1/NOS2	2
BP	GO:0045185	maintenance of protein location	3/49	105/18670	0.00263924	0.100499	0.0787175	TLN1/SUN2/SORL1	3
BP	GO:0007041	lysosomal transport	3/49	106/18670	0.00271113	0.100499	0.0787175	IGF2R/LRP1/SORL1	3
BP	GO:0006909	phagocytosis	5/49	369/18670	0.00274224	0.100499	0.0787175	MYH9/MYO10/LRP1/C4BPA/F2RL1	5
BP	GO:0002888	positive regulation of myeloid leukocyte mediated immunity	2/49	31/18670	0.00298895	0.104683	0.0819941	VAMP8/F2RL1	2
BP	GO:0016101	diterpenoid metabolic process	3/49	110/18670	0.00301078	0.104683	0.0819941	HSPG2/LRP1/SCPEP1	3
BP	GO:0032970	regulation of actin filament-based process	5/49	388/18670	0.00340085	0.115289	0.0903016	MYH9/LRP1/LIMA1/SYNPO/F2RL1	5
BP	GO:0022904	respiratory electron transport chain	3/49	117/18670	0.00358267	0.116245	0.0910509	ETFA/NDUFS4/NDUFB3	3
BP	GO:0038093	Fc receptor signaling pathway	4/49	241/18670	0.0036398	0.116245	0.0910509	PSME1/PSME2/MYO10/PIGR	4
BP	GO:0006721	terpenoid metabolic process	3/49	120/18670	0.0038467	0.116245	0.0910509	HSPG2/LRP1/SCPEP1	3
BP	GO:0010876	lipid localization	5/49	400/18670	0.00387157	0.116245	0.0910509	LRP1/LIMA1/ATP10B/NOS2/SORL1	5
BP	GO:0002385	mucosal immune response	2/49	36/18670	0.00401585	0.116245	0.0910509	PIGR/NOS2	2
BP	GO:0042554	superoxide anion generation	2/49	36/18670	0.00401585	0.116245	0.0910509	DUOX2/F2RL1	2
BP	GO:1903409	reactive oxygen species biosynthetic process	3/49	122/18670	0.00402916	0.116245	0.0910509	DUOX2/DUOXA2/NOS2	3
BP	GO:0002251	organ or tissue specific immune response	2/49	39/18670	0.00469981	0.13277	0.103994	PIGR/NOS2	2
BP	GO:0003158	endothelium development	3/49	132/18670	0.00502027	0.138928	0.108817	SLC40A1/XDH/F2RL1	3
BP	GO:1903053	regulation of extracellular matrix organization	2/49	41/18670	0.00518353	0.140577	0.110109	LRP1/ADTRP	2
BP	GO:0030048	actin filament-based movement	3/49	138/18670	0.00567951	0.151008	0.118279	MYH9/SUN2/GPD1L	3
BP	GO:0006720	isoprenoid metabolic process	3/49	139/18670	0.00579419	0.151095	0.118347	HSPG2/LRP1/SCPEP1	3
BP	GO:0007034	vacuolar transport	3/49	142/18670	0.00614656	0.156305	0.122428	IGF2R/LRP1/SORL1	3
BP	GO:0043300	regulation of leukocyte degranulation	2/49	46/18670	0.00648829	0.156305	0.122428	VAMP8/F2RL1	2
BP	GO:0045776	negative regulation of blood pressure	2/49	46/18670	0.00648829	0.156305	0.122428	SCPEP1/NOS2	2
BP	GO:0006119	oxidative phosphorylation	3/49	145/18670	0.00651151	0.156305	0.122428	COX7A2/NDUFS4/NDUFB3	3
BP	GO:0015980	energy derivation by oxidation of organic compounds	4/49	285/18670	0.00657033	0.156305	0.122428	ETFA/NDUFS4/NDUFB3/NOS2	4
BP	GO:0072604	interleukin-6 secretion	2/49	48/18670	0.00704776	0.162334	0.12715	F2RL1/NOS2	2
BP	GO:0071356	cellular response to tumor necrosis factor	4/49	291/18670	0.00706319	0.162334	0.12715	PSME1/PSME2/LCN2/F2RL1	4
BP	GO:0002686	negative regulation of leukocyte migration	2/49	49/18670	0.00733543	0.163063	0.127721	CCL28/ADTRP	2
BP	GO:0008347	glial cell migration	2/49	49/18670	0.00733543	0.163063	0.127721	LRP1/SUN2	2
BP	GO:0030834	regulation of actin filament depolymerization	2/49	51/18670	0.0079265	0.170608	0.133631	LIMA1/F2RL1	2
BP	GO:0048146	positive regulation of fibroblast proliferation	2/49	51/18670	0.0079265	0.170608	0.133631	NDUFS4/S100A6	2
BP	GO:1903307	positive regulation of regulated secretory pathway	2/49	53/18670	0.00853835	0.174969	0.137047	VAMP8/F2RL1	2
BP	GO:0030042	actin filament depolymerization	2/49	54/18670	0.00885199	0.174969	0.137047	LIMA1/F2RL1	2
BP	GO:0034612	response to tumor necrosis factor	4/49	312/18670	0.00897997	0.174969	0.137047	PSME1/PSME2/LCN2/F2RL1	4
BP	GO:0035821	modification of morphology or physiology of other organism	3/49	164/18670	0.00912212	0.174969	0.137047	IGF2R/F2RL1/NOS2	3
BP	GO:0002886	regulation of myeloid leukocyte mediated immunity	2/49	55/18670	0.00917075	0.174969	0.137047	VAMP8/F2RL1	2
BP	GO:0006120	mitochondrial electron transport, NADH to ubiquinone	2/49	55/18670	0.00917075	0.174969	0.137047	NDUFS4/NDUFB3	2
BP	GO:0006898	receptor-mediated endocytosis	4/49	316/18670	0.00938	0.174969	0.137047	HSPG2/IGF2R/LRP1/SORL1	4
BP	GO:0001912	positive regulation of leukocyte mediated cytotoxicity	2/49	56/18670	0.00949459	0.174969	0.137047	F2RL1/NOS2	2
BP	GO:0033209	tumor necrosis factor-mediated signaling pathway	3/49	167/18670	0.00958256	0.174969	0.137047	PSME1/PSME2/F2RL1	3
BP	GO:0007204	positive regulation of cytosolic calcium ion concentration	4/49	319/18670	0.00968757	0.174969	0.137047	CCL28/LRP1/SYNPO/F2RL1	4
BP	GO:0042743	hydrogen peroxide metabolic process	2/49	57/18670	0.00982349	0.174969	0.137047	DUOX2/DUOXA2	2
BP	GO:1903829	positive regulation of cellular protein localization	4/49	324/18670	0.0102147	0.174969	0.137047	LRP1/HUWE1/GPD1L/SORL1	4
BP	GO:0070527	platelet aggregation	2/49	59/18670	0.0104963	0.174969	0.137047	TLN1/MYH9	2
BP	GO:0097755	positive regulation of blood vessel diameter	2/49	59/18670	0.0104963	0.174969	0.137047	F2RL1/SCPEP1	2
BP	GO:0032984	protein-containing complex disassembly	4/49	329/18670	0.0107602	0.174969	0.137047	MRPL54/VAMP8/LIMA1/F2RL1	4
BP	GO:0051235	maintenance of location	4/49	330/18670	0.0108715	0.174969	0.137047	TLN1/SUN2/LCN2/SORL1	4
BP	GO:0002478	antigen processing and presentation of exogenous peptide antigen	3/49	175/18670	0.0108761	0.174969	0.137047	PSME1/PSME2/VAMP8	3
BP	GO:0120032	regulation of plasma membrane bounded cell projection assembly	3/49	175/18670	0.0108761	0.174969	0.137047	MYO10/PLEK2/F2RL1	3
BP	GO:0006879	cellular iron ion homeostasis	2/49	61/18670	0.0111891	0.174969	0.137047	SLC40A1/LCN2	2
BP	GO:0060491	regulation of cell projection assembly	3/49	177/18670	0.0112145	0.174969	0.137047	MYO10/PLEK2/F2RL1	3
BP	GO:0010950	positive regulation of endopeptidase activity	3/49	178/18670	0.011386	0.174969	0.137047	PSME1/PSME2/XDH	3
BP	GO:0006521	regulation of cellular amino acid metabolic process	2/49	62/18670	0.0115428	0.174969	0.137047	PSME1/PSME2	2
BP	GO:0031640	killing of cells of other organism	2/49	62/18670	0.0115428	0.174969	0.137047	F2RL1/NOS2	2
BP	GO:0044364	disruption of cells of other organism	2/49	62/18670	0.0115428	0.174969	0.137047	F2RL1/NOS2	2
BP	GO:0007596	blood coagulation	4/49	336/18670	0.0115551	0.174969	0.137047	TLN1/MYH9/ADTRP/F2RL1	4
BP	GO:0071347	cellular response to interleukin-1	3/49	179/18670	0.011559	0.174969	0.137047	PSME1/PSME2/LCN2	3
BP	GO:0008217	regulation of blood pressure	3/49	182/18670	0.0120872	0.174969	0.137047	F2RL1/SCPEP1/NOS2	3
BP	GO:0019884	antigen processing and presentation of exogenous antigen	3/49	182/18670	0.0120872	0.174969	0.137047	PSME1/PSME2/VAMP8	3
BP	GO:0007599	hemostasis	4/49	341/18670	0.0121456	0.174969	0.137047	TLN1/MYH9/ADTRP/F2RL1	4
BP	GO:0010257	NADH dehydrogenase complex assembly	2/49	64/18670	0.012265	0.174969	0.137047	NDUFS4/NDUFB3	2
BP	GO:0032981	mitochondrial respiratory chain complex I assembly	2/49	64/18670	0.012265	0.174969	0.137047	NDUFS4/NDUFB3	2
BP	GO:0050817	coagulation	4/49	342/18670	0.012266	0.174969	0.137047	TLN1/MYH9/ADTRP/F2RL1	4
BP	GO:0032956	regulation of actin cytoskeleton organization	4/49	343/18670	0.0123872	0.174969	0.137047	LRP1/LIMA1/SYNPO/F2RL1	4
BP	GO:0043902	positive regulation of multi-organism process	3/49	188/18670	0.0131847	0.181353	0.142047	IGF2R/F2RL1/NOS2	3
BP	GO:0048002	antigen processing and presentation of peptide antigen	3/49	189/18670	0.013373	0.181353	0.142047	PSME1/PSME2/VAMP8	3
BP	GO:0031343	positive regulation of cell killing	2/49	68/18670	0.0137672	0.181353	0.142047	F2RL1/NOS2	2
BP	GO:0050918	positive chemotaxis	2/49	68/18670	0.0137672	0.181353	0.142047	LRP1/F2RL1	2
BP	GO:0051480	regulation of cytosolic calcium ion concentration	4/49	357/18670	0.0141649	0.181353	0.142047	CCL28/LRP1/SYNPO/F2RL1	4
BP	GO:2000377	regulation of reactive oxygen species metabolic process	3/49	195/18670	0.0145352	0.181353	0.142047	DUOXA2/XDH/F2RL1	3
BP	GO:0050766	positive regulation of phagocytosis	2/49	70/18670	0.0145468	0.181353	0.142047	LRP1/F2RL1	2
BP	GO:0002685	regulation of leukocyte migration	3/49	196/18670	0.0147343	0.181353	0.142047	CCL28/ADTRP/F2RL1	3
BP	GO:0010952	positive regulation of peptidase activity	3/49	197/18670	0.014935	0.181353	0.142047	PSME1/PSME2/XDH	3
BP	GO:0045862	positive regulation of proteolysis	4/49	363/18670	0.014974	0.181353	0.142047	PSME1/PSME2/MYH9/XDH	4
BP	GO:0002532	production of molecular mediator involved in inflammatory response	2/49	72/18670	0.015345	0.181353	0.142047	VAMP8/NOS2	2
BP	GO:1902036	regulation of hematopoietic stem cell differentiation	2/49	72/18670	0.015345	0.181353	0.142047	PSME1/PSME2	2
BP	GO:0002703	regulation of leukocyte mediated immunity	3/49	201/18670	0.0157532	0.181353	0.142047	VAMP8/C4BPA/F2RL1	3
BP	GO:0032418	lysosome localization	2/49	74/18670	0.0161618	0.181353	0.142047	MYH9/VAMP8	2
BP	GO:1903036	positive regulation of response to wounding	2/49	74/18670	0.0161618	0.181353	0.142047	LRP1/DUOX2	2
BP	GO:0070555	response to interleukin-1	3/49	207/18670	0.0170273	0.181353	0.142047	PSME1/PSME2/LCN2	3
BP	GO:0051851	modification by host of symbiont morphology or physiology	2/49	77/18670	0.0174213	0.181353	0.142047	IGF2R/F2RL1	2
BP	GO:0061418	regulation of transcription from RNA polymerase II promoter in response to hypoxia	2/49	77/18670	0.0174213	0.181353	0.142047	PSME1/PSME2	2
BP	GO:0030178	negative regulation of Wnt signaling pathway	3/49	210/18670	0.0176854	0.181353	0.142047	PSME1/PSME2/LRP1	3
BP	GO:0001910	regulation of leukocyte mediated cytotoxicity	2/49	78/18670	0.0178501	0.181353	0.142047	F2RL1/NOS2	2
BP	GO:0031346	positive regulation of cell projection organization	4/49	383/18670	0.0178811	0.181353	0.142047	LRP1/PLEK2/LCN2/F2RL1	4
BP	GO:1903531	negative regulation of secretion by cell	3/49	211/18670	0.017908	0.181353	0.142047	VAMP8/ADTRP/F2RL1	3
BP	GO:0030193	regulation of blood coagulation	2/49	79/18670	0.0182834	0.181353	0.142047	ADTRP/F2RL1	2
BP	GO:0055072	iron ion homeostasis	2/49	79/18670	0.0182834	0.181353	0.142047	SLC40A1/LCN2	2
BP	GO:0045732	positive regulation of protein catabolic process	3/49	214/18670	0.018585	0.181353	0.142047	LRP1/C4BPA/SORL1	3
BP	GO:1900046	regulation of hemostasis	2/49	80/18670	0.0187211	0.181353	0.142047	ADTRP/F2RL1	2
BP	GO:0032388	positive regulation of intracellular transport	3/49	215/18670	0.0188138	0.181353	0.142047	VAMP8/HUWE1/SORL1	3
BP	GO:0031145	anaphase-promoting complex-dependent catabolic process	2/49	81/18670	0.0191633	0.181353	0.142047	PSME1/PSME2	2
BP	GO:0033238	regulation of cellular amine metabolic process	2/49	81/18670	0.0191633	0.181353	0.142047	PSME1/PSME2	2
BP	GO:0034109	homotypic cell-cell adhesion	2/49	81/18670	0.0191633	0.181353	0.142047	TLN1/MYH9	2
BP	GO:0043624	cellular protein complex disassembly	3/49	217/18670	0.0192761	0.181353	0.142047	MRPL54/LIMA1/F2RL1	3
BP	GO:0032637	interleukin-8 production	2/49	82/18670	0.0196099	0.181353	0.142047	F2RL1/NOS2	2
BP	GO:0032642	regulation of chemokine production	2/49	82/18670	0.0196099	0.181353	0.142047	LRP1/F2RL1	2
BP	GO:0051702	interaction with symbiont	2/49	82/18670	0.0196099	0.181353	0.142047	IGF2R/F2RL1	2
BP	GO:0048145	regulation of fibroblast proliferation	2/49	83/18670	0.0200608	0.181353	0.142047	NDUFS4/S100A6	2
BP	GO:0060218	hematopoietic stem cell differentiation	2/49	83/18670	0.0200608	0.181353	0.142047	PSME1/PSME2	2
BP	GO:1901879	regulation of protein depolymerization	2/49	83/18670	0.0200608	0.181353	0.142047	LIMA1/F2RL1	2
BP	GO:0051604	protein maturation	4/49	397/18670	0.0201128	0.181353	0.142047	MYH9/C4BPA/DUOXA2/SORL1	4
BP	GO:0014910	regulation of smooth muscle cell migration	2/49	84/18670	0.0205161	0.181353	0.142047	LRP1/SORL1	2
BP	GO:0048144	fibroblast proliferation	2/49	84/18670	0.0205161	0.181353	0.142047	NDUFS4/S100A6	2
BP	GO:0050818	regulation of coagulation	2/49	84/18670	0.0205161	0.181353	0.142047	ADTRP/F2RL1	2
BP	GO:1901532	regulation of hematopoietic progenitor cell differentiation	2/49	85/18670	0.0209757	0.181353	0.142047	PSME1/PSME2	2
BP	GO:0019882	antigen processing and presentation	3/49	226/18670	0.0214346	0.181353	0.142047	PSME1/PSME2/VAMP8	3
BP	GO:0045921	positive regulation of exocytosis	2/49	88/18670	0.0223802	0.181353	0.142047	VAMP8/F2RL1	2
BP	GO:0050829	defense response to Gram-negative bacterium	2/49	88/18670	0.0223802	0.181353	0.142047	F2RL1/NOS2	2
BP	GO:0032602	chemokine production	2/49	89/18670	0.0228568	0.181353	0.142047	LRP1/F2RL1	2
BP	GO:0042445	hormone metabolic process	3/49	232/18670	0.0229446	0.181353	0.142047	DUOX2/DUOXA2/SCPEP1	3
BP	GO:0051222	positive regulation of protein transport	4/49	418/18670	0.0237721	0.181353	0.142047	LRP1/HUWE1/F2RL1/SORL1	4
BP	GO:0014909	smooth muscle cell migration	2/49	91/18670	0.0238227	0.181353	0.142047	LRP1/SORL1	2
BP	GO:0051048	negative regulation of secretion	3/49	238/18670	0.0245115	0.181353	0.142047	VAMP8/ADTRP/F2RL1	3
BP	GO:0007589	body fluid secretion	2/49	93/18670	0.0248051	0.181353	0.142047	VAMP8/XDH	2
BP	GO:0010972	negative regulation of G2/M transition of mitotic cell cycle	2/49	93/18670	0.0248051	0.181353	0.142047	PSME1/PSME2	2
BP	GO:0050663	cytokine secretion	3/49	240/18670	0.0250464	0.181353	0.142047	LRP1/F2RL1/NOS2	3
BP	GO:0052548	regulation of endopeptidase activity	4/49	425/18670	0.0250765	0.181353	0.142047	PSME1/PSME2/XDH/SORL1	4
BP	GO:0031146	SCF-dependent proteasomal ubiquitin-dependent protein catabolic process	2/49	95/18670	0.0258039	0.181353	0.142047	PSME1/PSME2	2
BP	GO:1903076	regulation of protein localization to plasma membrane	2/49	95/18670	0.0258039	0.181353	0.142047	VAMP8/LRP1	2
BP	GO:0001933	negative regulation of protein phosphorylation	4/49	429/18670	0.0258411	0.181353	0.142047	GPD1L/XDH/F2RL1/SORL1	4
BP	GO:0001768	establishment of T cell polarity	1/49	10/18670	0.0259437	0.181353	0.142047	MYH9	1
BP	GO:0002713	negative regulation of B cell mediated immunity	1/49	10/18670	0.0259437	0.181353	0.142047	C4BPA	1
BP	GO:0002890	negative regulation of immunoglobulin mediated immune response	1/49	10/18670	0.0259437	0.181353	0.142047	C4BPA	1
BP	GO:0007016	cytoskeletal anchoring at plasma membrane	1/49	10/18670	0.0259437	0.181353	0.142047	TLN1	1
BP	GO:0031284	positive regulation of guanylate cyclase activity	1/49	10/18670	0.0259437	0.181353	0.142047	NOS2	1
BP	GO:0034135	regulation of toll-like receptor 2 signaling pathway	1/49	10/18670	0.0259437	0.181353	0.142047	F2RL1	1
BP	GO:0035376	sterol import	1/49	10/18670	0.0259437	0.181353	0.142047	LRP1	1
BP	GO:0042758	long-chain fatty acid catabolic process	1/49	10/18670	0.0259437	0.181353	0.142047	ADTRP	1
BP	GO:0051014	actin filament severing	1/49	10/18670	0.0259437	0.181353	0.142047	MYH9	1
BP	GO:0052646	alditol phosphate metabolic process	1/49	10/18670	0.0259437	0.181353	0.142047	GPD1L	1
BP	GO:0070508	cholesterol import	1/49	10/18670	0.0259437	0.181353	0.142047	LRP1	1
BP	GO:0070942	neutrophil mediated cytotoxicity	1/49	10/18670	0.0259437	0.181353	0.142047	F2RL1	1
BP	GO:0071281	cellular response to iron ion	1/49	10/18670	0.0259437	0.181353	0.142047	SLC40A1	1
BP	GO:0140052	cellular response to oxidised low-density lipoprotein particle stimulus	1/49	10/18670	0.0259437	0.181353	0.142047	ADTRP	1
BP	GO:1900426	positive regulation of defense response to bacterium	1/49	10/18670	0.0259437	0.181353	0.142047	F2RL1	1
BP	GO:1904350	regulation of protein catabolic process in the vacuole	1/49	10/18670	0.0259437	0.181353	0.142047	LRP1	1
BP	GO:1904684	negative regulation of metalloendopeptidase activity	1/49	10/18670	0.0259437	0.181353	0.142047	SORL1	1
BP	GO:2001135	regulation of endocytic recycling	1/49	10/18670	0.0259437	0.181353	0.142047	SORL1	1
BP	GO:0033108	mitochondrial respiratory chain complex assembly	2/49	96/18670	0.0263094	0.181353	0.142047	NDUFS4/NDUFB3	2
BP	GO:0007044	cell-substrate junction assembly	2/49	97/18670	0.026819	0.181353	0.142047	TLN1/LRP1	2
BP	GO:0042775	mitochondrial ATP synthesis coupled electron transport	2/49	97/18670	0.026819	0.181353	0.142047	NDUFS4/NDUFB3	2
BP	GO:0051591	response to cAMP	2/49	97/18670	0.026819	0.181353	0.142047	NDUFS4/DUOX2	2
BP	GO:1903362	regulation of cellular protein catabolic process	3/49	247/18670	0.0269684	0.181353	0.142047	PSME1/PSME2/LRP1	3
BP	GO:0031341	regulation of cell killing	2/49	98/18670	0.0273325	0.181353	0.142047	F2RL1/NOS2	2
BP	GO:0042773	ATP synthesis coupled electron transport	2/49	98/18670	0.0273325	0.181353	0.142047	NDUFS4/NDUFB3	2
BP	GO:0030301	cholesterol transport	2/49	100/18670	0.0283715	0.181353	0.142047	LRP1/LIMA1	2
BP	GO:0070498	interleukin-1-mediated signaling pathway	2/49	100/18670	0.0283715	0.181353	0.142047	PSME1/PSME2	2
BP	GO:0120034	positive regulation of plasma membrane bounded cell projection assembly	2/49	100/18670	0.0283715	0.181353	0.142047	PLEK2/F2RL1	2
BP	GO:0001767	establishment of lymphocyte polarity	1/49	11/18670	0.0285015	0.181353	0.142047	MYH9	1
BP	GO:0001778	plasma membrane repair	1/49	11/18670	0.0285015	0.181353	0.142047	MYH9	1
BP	GO:0001821	histamine secretion	1/49	11/18670	0.0285015	0.181353	0.142047	VAMP8	1
BP	GO:0002923	regulation of humoral immune response mediated by circulating immunoglobulin	1/49	11/18670	0.0285015	0.181353	0.142047	C4BPA	1
BP	GO:0003093	regulation of glomerular filtration	1/49	11/18670	0.0285015	0.181353	0.142047	F2RL1	1
BP	GO:0033539	fatty acid beta-oxidation using acyl-CoA dehydrogenase	1/49	11/18670	0.0285015	0.181353	0.142047	ETFA	1
BP	GO:0045217	cell-cell junction maintenance	1/49	11/18670	0.0285015	0.181353	0.142047	F2RL1	1
BP	GO:0046501	protoporphyrinogen IX metabolic process	1/49	11/18670	0.0285015	0.181353	0.142047	ALAS1	1
BP	GO:0048672	positive regulation of collateral sprouting	1/49	11/18670	0.0285015	0.181353	0.142047	LRP1	1
BP	GO:0048680	positive regulation of axon regeneration	1/49	11/18670	0.0285015	0.181353	0.142047	LRP1	1
BP	GO:0070254	mucus secretion	1/49	11/18670	0.0285015	0.181353	0.142047	VAMP8	1
BP	GO:0070278	extracellular matrix constituent secretion	1/49	11/18670	0.0285015	0.181353	0.142047	ADTRP	1
BP	GO:0072608	interleukin-10 secretion	1/49	11/18670	0.0285015	0.181353	0.142047	F2RL1	1
BP	GO:0090084	negative regulation of inclusion body assembly	1/49	11/18670	0.0285015	0.181353	0.142047	SORL1	1
BP	GO:1901678	iron coordination entity transport	1/49	11/18670	0.0285015	0.181353	0.142047	LCN2	1
BP	GO:1902946	protein localization to early endosome	1/49	11/18670	0.0285015	0.181353	0.142047	SORL1	1
BP	GO:1903977	positive regulation of glial cell migration	1/49	11/18670	0.0285015	0.181353	0.142047	LRP1	1
BP	GO:1904995	negative regulation of leukocyte adhesion to vascular endothelial cell	1/49	11/18670	0.0285015	0.181353	0.142047	CCL28	1
BP	GO:1905146	lysosomal protein catabolic process	1/49	11/18670	0.0285015	0.181353	0.142047	LRP1	1
BP	GO:1905245	regulation of aspartic-type peptidase activity	1/49	11/18670	0.0285015	0.181353	0.142047	SORL1	1
BP	GO:1905668	positive regulation of protein localization to endosome	1/49	11/18670	0.0285015	0.181353	0.142047	SORL1	1
BP	GO:0031532	actin cytoskeleton reorganization	2/49	101/18670	0.0288969	0.181353	0.142047	MYH9/PLEK2	2
BP	GO:0007229	integrin-mediated signaling pathway	2/49	103/18670	0.0299595	0.181353	0.142047	TLN1/MYH9	2
BP	GO:0018958	phenol-containing compound metabolic process	2/49	103/18670	0.0299595	0.181353	0.142047	DUOX2/DUOXA2	2
BP	GO:0006892	post-Golgi vesicle-mediated transport	2/49	104/18670	0.0304966	0.181353	0.142047	VAMP8/SORL1	2
BP	GO:0014812	muscle cell migration	2/49	104/18670	0.0304966	0.181353	0.142047	LRP1/SORL1	2
BP	GO:0052547	regulation of peptidase activity	4/49	452/18670	0.0305111	0.181353	0.142047	PSME1/PSME2/XDH/SORL1	4
BP	GO:1902750	negative regulation of cell cycle G2/M phase transition	2/49	105/18670	0.0310375	0.181353	0.142047	PSME1/PSME2	2
BP	GO:0110053	regulation of actin filament organization	3/49	261/18670	0.031044	0.181353	0.142047	LIMA1/SYNPO/F2RL1	3
BP	GO:0002024	diet induced thermogenesis	1/49	12/18670	0.0310527	0.181353	0.142047	SORL1	1
BP	GO:0002921	negative regulation of humoral immune response	1/49	12/18670	0.0310527	0.181353	0.142047	C4BPA	1
BP	GO:0006527	arginine catabolic process	1/49	12/18670	0.0310527	0.181353	0.142047	NOS2	1
BP	GO:0008228	opsonization	1/49	12/18670	0.0310527	0.181353	0.142047	C4BPA	1
BP	GO:0010896	regulation of triglyceride catabolic process	1/49	12/18670	0.0310527	0.181353	0.142047	SORL1	1
BP	GO:0031282	regulation of guanylate cyclase activity	1/49	12/18670	0.0310527	0.181353	0.142047	NOS2	1
BP	GO:0032429	regulation of phospholipase A2 activity	1/49	12/18670	0.0310527	0.181353	0.142047	LRP1	1
BP	GO:0051481	negative regulation of cytosolic calcium ion concentration	1/49	12/18670	0.0310527	0.181353	0.142047	LRP1	1
BP	GO:0051608	histamine transport	1/49	12/18670	0.0310527	0.181353	0.142047	VAMP8	1
BP	GO:0051873	killing by host of symbiont cells	1/49	12/18670	0.0310527	0.181353	0.142047	F2RL1	1
BP	GO:0070493	thrombin-activated receptor signaling pathway	1/49	12/18670	0.0310527	0.181353	0.142047	F2RL1	1
BP	GO:0070572	positive regulation of neuron projection regeneration	1/49	12/18670	0.0310527	0.181353	0.142047	LRP1	1
BP	GO:0090209	negative regulation of triglyceride metabolic process	1/49	12/18670	0.0310527	0.181353	0.142047	SORL1	1
BP	GO:0099566	regulation of postsynaptic cytosolic calcium ion concentration	1/49	12/18670	0.0310527	0.181353	0.142047	SYNPO	1
BP	GO:1905666	regulation of protein localization to endosome	1/49	12/18670	0.0310527	0.181353	0.142047	SORL1	1
BP	GO:2000341	regulation of chemokine (C-X-C motif) ligand 2 production	1/49	12/18670	0.0310527	0.181353	0.142047	LRP1	1
BP	GO:1904951	positive regulation of establishment of protein localization	4/49	456/18670	0.0313713	0.181353	0.142047	LRP1/HUWE1/F2RL1/SORL1	4
BP	GO:0006874	cellular calcium ion homeostasis	4/49	458/18670	0.0318068	0.181353	0.142047	CCL28/LRP1/SYNPO/F2RL1	4
BP	GO:0062012	regulation of small molecule metabolic process	4/49	459/18670	0.0320258	0.181353	0.142047	PSME1/PSME2/COX7A2/NOS2	4
BP	GO:0001909	leukocyte mediated cytotoxicity	2/49	107/18670	0.0321307	0.181353	0.142047	F2RL1/NOS2	2
BP	GO:0046883	regulation of hormone secretion	3/49	266/18670	0.0325741	0.181353	0.142047	VAMP8/LRP1/NOS2	3
BP	GO:0009062	fatty acid catabolic process	2/49	108/18670	0.0326831	0.181353	0.142047	ETFA/ADTRP	2
BP	GO:0046916	cellular transition metal ion homeostasis	2/49	108/18670	0.0326831	0.181353	0.142047	SLC40A1/LCN2	2
BP	GO:0060071	Wnt signaling pathway, planar cell polarity pathway	2/49	108/18670	0.0326831	0.181353	0.142047	PSME1/PSME2	2
BP	GO:0002683	negative regulation of immune system process	4/49	463/18670	0.0329111	0.181353	0.142047	CCL28/ADTRP/C4BPA/F2RL1	4
BP	GO:0051261	protein depolymerization	2/49	109/18670	0.0332391	0.181353	0.142047	LIMA1/F2RL1	2
BP	GO:0000212	meiotic spindle organization	1/49	13/18670	0.0335974	0.181353	0.142047	MYH9	1
BP	GO:0009313	oligosaccharide catabolic process	1/49	13/18670	0.0335974	0.181353	0.142047	MAN2B1	1
BP	GO:0009635	response to herbicide	1/49	13/18670	0.0335974	0.181353	0.142047	LCN2	1
BP	GO:0010642	negative regulation of platelet-derived growth factor receptor signaling pathway	1/49	13/18670	0.0335974	0.181353	0.142047	LRP1	1
BP	GO:0031274	positive regulation of pseudopodium assembly	1/49	13/18670	0.0335974	0.181353	0.142047	F2RL1	1
BP	GO:0045602	negative regulation of endothelial cell differentiation	1/49	13/18670	0.0335974	0.181353	0.142047	XDH	1
BP	GO:0060100	positive regulation of phagocytosis, engulfment	1/49	13/18670	0.0335974	0.181353	0.142047	F2RL1	1
BP	GO:1902430	negative regulation of amyloid-beta formation	1/49	13/18670	0.0335974	0.181353	0.142047	SORL1	1
BP	GO:1902947	regulation of tau-protein kinase activity	1/49	13/18670	0.0335974	0.181353	0.142047	SORL1	1
BP	GO:1903651	positive regulation of cytoplasmic transport	1/49	13/18670	0.0335974	0.181353	0.142047	SORL1	1
BP	GO:1905155	positive regulation of membrane invagination	1/49	13/18670	0.0335974	0.181353	0.142047	F2RL1	1
BP	GO:0090175	regulation of establishment of planar polarity	2/49	110/18670	0.0337989	0.181353	0.142047	PSME1/PSME2	2
BP	GO:0042326	negative regulation of phosphorylation	4/49	468/18670	0.0340379	0.181353	0.142047	GPD1L/XDH/F2RL1/SORL1	4
BP	GO:0055074	calcium ion homeostasis	4/49	471/18670	0.0347248	0.181353	0.142047	CCL28/LRP1/SYNPO/F2RL1	4
BP	GO:0015918	sterol transport	2/49	112/18670	0.0349296	0.181353	0.142047	LRP1/LIMA1	2
BP	GO:0051817	modification of morphology or physiology of other organism involved in symbiotic interaction	2/49	112/18670	0.0349296	0.181353	0.142047	IGF2R/F2RL1	2
BP	GO:0050708	regulation of protein secretion	4/49	472/18670	0.0349555	0.181353	0.142047	LRP1/ADTRP/F2RL1/NOS2	4
BP	GO:0016054	organic acid catabolic process	3/49	275/18670	0.0354268	0.181353	0.142047	ETFA/ADTRP/NOS2	3
BP	GO:0046395	carboxylic acid catabolic process	3/49	275/18670	0.0354268	0.181353	0.142047	ETFA/ADTRP/NOS2	3
BP	GO:0002223	stimulatory C-type lectin receptor signaling pathway	2/49	113/18670	0.0355004	0.181353	0.142047	PSME1/PSME2	2
BP	GO:0043244	regulation of protein complex disassembly	2/49	113/18670	0.0355004	0.181353	0.142047	LIMA1/F2RL1	2
BP	GO:0045446	endothelial cell differentiation	2/49	114/18670	0.0360749	0.181353	0.142047	XDH/F2RL1	2
BP	GO:0030836	positive regulation of actin filament depolymerization	1/49	14/18670	0.0361355	0.181353	0.142047	F2RL1	1
BP	GO:0031272	regulation of pseudopodium assembly	1/49	14/18670	0.0361355	0.181353	0.142047	F2RL1	1
BP	GO:0032310	prostaglandin secretion	1/49	14/18670	0.0361355	0.181353	0.142047	NOS2	1
BP	GO:0034331	cell junction maintenance	1/49	14/18670	0.0361355	0.181353	0.142047	F2RL1	1
BP	GO:0035791	platelet-derived growth factor receptor-beta signaling pathway	1/49	14/18670	0.0361355	0.181353	0.142047	LRP1	1
BP	GO:0051852	disruption by host of symbiont cells	1/49	14/18670	0.0361355	0.181353	0.142047	F2RL1	1
BP	GO:1900747	negative regulation of vascular endothelial growth factor signaling pathway	1/49	14/18670	0.0361355	0.181353	0.142047	XDH	1
BP	GO:1903054	negative regulation of extracellular matrix organization	1/49	14/18670	0.0361355	0.181353	0.142047	ADTRP	1
BP	GO:1905049	negative regulation of metallopeptidase activity	1/49	14/18670	0.0361355	0.181353	0.142047	SORL1	1
BP	GO:2001212	regulation of vasculogenesis	1/49	14/18670	0.0361355	0.181353	0.142047	XDH	1
BP	GO:1904375	regulation of protein localization to cell periphery	2/49	115/18670	0.0366529	0.181353	0.142047	VAMP8/LRP1	2
BP	GO:0002220	innate immune response activating cell surface receptor signaling pathway	2/49	116/18670	0.0372346	0.181353	0.142047	PSME1/PSME2	2
BP	GO:0021987	cerebral cortex development	2/49	116/18670	0.0372346	0.181353	0.142047	LRP1/SUN2	2
BP	GO:2000736	regulation of stem cell differentiation	2/49	116/18670	0.0372346	0.181353	0.142047	PSME1/PSME2	2
BP	GO:0030100	regulation of endocytosis	3/49	281/18670	0.0373985	0.181353	0.142047	LRP1/C4BPA/F2RL1	3
BP	GO:0050727	regulation of inflammatory response	4/49	485/18670	0.0380376	0.181353	0.142047	VAMP8/C4BPA/DUOXA2/NOS2	4
BP	GO:0006911	phagocytosis, engulfment	2/49	118/18670	0.0384087	0.181353	0.142047	MYH9/F2RL1	2
BP	GO:0007039	protein catabolic process in the vacuole	1/49	15/18670	0.0386671	0.181353	0.142047	LRP1	1
BP	GO:0017014	protein nitrosylation	1/49	15/18670	0.0386671	0.181353	0.142047	NOS2	1
BP	GO:0018119	peptidyl-cysteine S-nitrosylation	1/49	15/18670	0.0386671	0.181353	0.142047	NOS2	1
BP	GO:0030299	intestinal cholesterol absorption	1/49	15/18670	0.0386671	0.181353	0.142047	LIMA1	1
BP	GO:0033008	positive regulation of mast cell activation involved in immune response	1/49	15/18670	0.0386671	0.181353	0.142047	VAMP8	1
BP	GO:0034134	toll-like receptor 2 signaling pathway	1/49	15/18670	0.0386671	0.181353	0.142047	F2RL1	1
BP	GO:0043306	positive regulation of mast cell degranulation	1/49	15/18670	0.0386671	0.181353	0.142047	VAMP8	1
BP	GO:0051883	killing of cells in other organism involved in symbiotic interaction	1/49	15/18670	0.0386671	0.181353	0.142047	F2RL1	1
BP	GO:0060099	regulation of phagocytosis, engulfment	1/49	15/18670	0.0386671	0.181353	0.142047	F2RL1	1
BP	GO:0090197	positive regulation of chemokine secretion	1/49	15/18670	0.0386671	0.181353	0.142047	LRP1	1
BP	GO:1902548	negative regulation of cellular response to vascular endothelial growth factor stimulus	1/49	15/18670	0.0386671	0.181353	0.142047	XDH	1
BP	GO:1903729	regulation of plasma membrane organization	1/49	15/18670	0.0386671	0.181353	0.142047	MYH9	1
BP	GO:2000402	negative regulation of lymphocyte migration	1/49	15/18670	0.0386671	0.181353	0.142047	ADTRP	1
BP	GO:2000484	positive regulation of interleukin-8 secretion	1/49	15/18670	0.0386671	0.181353	0.142047	F2RL1	1
BP	GO:0001952	regulation of cell-matrix adhesion	2/49	119/18670	0.039001	0.181353	0.142047	CCL28/LRP1	2
BP	GO:0072503	cellular divalent inorganic cation homeostasis	4/49	493/18670	0.0400103	0.181353	0.142047	CCL28/LRP1/SYNPO/F2RL1	4
BP	GO:0007162	negative regulation of cell adhesion	3/49	289/18670	0.040114	0.181353	0.142047	CCL28/LRP1/ADTRP	3
BP	GO:0043618	regulation of transcription from RNA polymerase II promoter in response to stress	2/49	121/18670	0.0401962	0.181353	0.142047	PSME1/PSME2	2
BP	GO:0034330	cell junction organization	3/49	290/18670	0.0404603	0.181353	0.142047	TLN1/LRP1/F2RL1	3
BP	GO:0090287	regulation of cellular response to growth factor stimulus	3/49	292/18670	0.0411576	0.181353	0.142047	LRG1/XDH/SORL1	3
BP	GO:0001977	renal system process involved in regulation of blood volume	1/49	16/18670	0.0411922	0.181353	0.142047	F2RL1	1
BP	GO:0002739	regulation of cytokine secretion involved in immune response	1/49	16/18670	0.0411922	0.181353	0.142047	F2RL1	1
BP	GO:0010875	positive regulation of cholesterol efflux	1/49	16/18670	0.0411922	0.181353	0.142047	LRP1	1
BP	GO:0031269	pseudopodium assembly	1/49	16/18670	0.0411922	0.181353	0.142047	F2RL1	1
BP	GO:0044794	positive regulation by host of viral process	1/49	16/18670	0.0411922	0.181353	0.142047	IGF2R	1
BP	GO:0051238	sequestering of metal ion	1/49	16/18670	0.0411922	0.181353	0.142047	LCN2	1
BP	GO:0060628	regulation of ER to Golgi vesicle-mediated transport	1/49	16/18670	0.0411922	0.181353	0.142047	SORL1	1
BP	GO:0070863	positive regulation of protein exit from endoplasmic reticulum	1/49	16/18670	0.0411922	0.181353	0.142047	SORL1	1
BP	GO:0090036	regulation of protein kinase C signaling	1/49	16/18670	0.0411922	0.181353	0.142047	GPD1L	1
BP	GO:0090083	regulation of inclusion body assembly	1/49	16/18670	0.0411922	0.181353	0.142047	SORL1	1
BP	GO:0099170	postsynaptic modulation of chemical synaptic transmission	1/49	16/18670	0.0411922	0.181353	0.142047	SYNPO	1
BP	GO:1902992	negative regulation of amyloid precursor protein catabolic process	1/49	16/18670	0.0411922	0.181353	0.142047	SORL1	1
BP	GO:1905153	regulation of membrane invagination	1/49	16/18670	0.0411922	0.181353	0.142047	F2RL1	1
BP	GO:0031667	response to nutrient levels	4/49	499/18670	0.0415279	0.181651	0.142281	CCL28/LCN2/DAD1/SORL1	4
BP	GO:0050900	leukocyte migration	4/49	499/18670	0.0415279	0.181651	0.142281	MYH9/CCL28/ADTRP/F2RL1	4
BP	GO:0002791	regulation of peptide secretion	4/49	500/18670	0.041784	0.182019	0.142569	LRP1/ADTRP/F2RL1/NOS2	4
BP	GO:0001736	establishment of planar polarity	2/49	124/18670	0.0420148	0.182019	0.142569	PSME1/PSME2	2
BP	GO:0007164	establishment of tissue polarity	2/49	124/18670	0.0420148	0.182019	0.142569	PSME1/PSME2	2
BP	GO:0002758	innate immune response-activating signal transduction	3/49	298/18670	0.0432862	0.182453	0.142909	PSME1/PSME2/F2RL1	3
BP	GO:0010715	regulation of extracellular matrix disassembly	1/49	17/18670	0.0437108	0.182453	0.142909	LRP1	1
BP	GO:0015732	prostaglandin transport	1/49	17/18670	0.0437108	0.182453	0.142909	NOS2	1
BP	GO:0031268	pseudopodium organization	1/49	17/18670	0.0437108	0.182453	0.142909	F2RL1	1
BP	GO:0032460	negative regulation of protein oligomerization	1/49	17/18670	0.0437108	0.182453	0.142909	SORL1	1
BP	GO:0042953	lipoprotein transport	1/49	17/18670	0.0437108	0.182453	0.142909	LRP1	1
BP	GO:0044872	lipoprotein localization	1/49	17/18670	0.0437108	0.182453	0.142909	LRP1	1
BP	GO:0051818	disruption of cells of other organism involved in symbiotic interaction	1/49	17/18670	0.0437108	0.182453	0.142909	F2RL1	1
BP	GO:0098856	intestinal lipid absorption	1/49	17/18670	0.0437108	0.182453	0.142909	LIMA1	1
BP	GO:0099010	modification of postsynaptic structure	1/49	17/18670	0.0437108	0.182453	0.142909	SYNPO	1
BP	GO:1903975	regulation of glial cell migration	1/49	17/18670	0.0437108	0.182453	0.142909	LRP1	1
BP	GO:0043620	regulation of DNA-templated transcription in response to stress	2/49	127/18670	0.0438641	0.182453	0.142909	PSME1/PSME2	2
BP	GO:0099024	plasma membrane invagination	2/49	127/18670	0.0438641	0.182453	0.142909	MYH9/F2RL1	2
BP	GO:0002576	platelet degranulation	2/49	128/18670	0.0444872	0.184479	0.144496	TLN1/BRPF3	2
BP	GO:0044106	cellular amine metabolic process	2/49	129/18670	0.0451136	0.185939	0.145639	PSME1/PSME2	2
BP	GO:1903038	negative regulation of leukocyte cell-cell adhesion	2/49	129/18670	0.0451136	0.185939	0.145639	CCL28/ADTRP	2
BP	GO:0046034	ATP metabolic process	3/49	305/18670	0.0458386	0.188282	0.147475	COX7A2/NDUFS4/NDUFB3	3
BP	GO:0051895	negative regulation of focal adhesion assembly	1/49	18/18670	0.0462229	0.188282	0.147475	LRP1	1
BP	GO:1900221	regulation of amyloid-beta clearance	1/49	18/18670	0.0462229	0.188282	0.147475	LRP1	1
BP	GO:0046887	positive regulation of hormone secretion	2/49	131/18670	0.0463763	0.188282	0.147475	VAMP8/LRP1	2
BP	GO:0055076	transition metal ion homeostasis	2/49	131/18670	0.0463763	0.188282	0.147475	SLC40A1/LCN2	2
BP	GO:0072329	monocarboxylic acid catabolic process	2/49	132/18670	0.0470126	0.190296	0.149052	ETFA/ADTRP	2
BP	GO:0002705	positive regulation of leukocyte mediated immunity	2/49	133/18670	0.047652	0.190971	0.14958	VAMP8/F2RL1	2
BP	GO:0000209	protein polyubiquitination	3/49	310/18670	0.0477069	0.190971	0.14958	PSME1/PSME2/HUWE1	3
BP	GO:0046683	response to organophosphorus	2/49	134/18670	0.0482947	0.190971	0.14958	NDUFS4/DUOX2	2
BP	GO:0046879	hormone secretion	3/49	312/18670	0.0484648	0.190971	0.14958	VAMP8/LRP1/NOS2	3
BP	GO:0001991	regulation of systemic arterial blood pressure by circulatory renin-angiotensin	1/49	19/18670	0.0487285	0.190971	0.14958	F2RL1	1
BP	GO:0032930	positive regulation of superoxide anion generation	1/49	19/18670	0.0487285	0.190971	0.14958	F2RL1	1
BP	GO:0034138	toll-like receptor 3 signaling pathway	1/49	19/18670	0.0487285	0.190971	0.14958	F2RL1	1
BP	GO:0034755	iron ion transmembrane transport	1/49	19/18670	0.0487285	0.190971	0.14958	SLC40A1	1
BP	GO:0044241	lipid digestion	1/49	19/18670	0.0487285	0.190971	0.14958	LIMA1	1
BP	GO:1904683	regulation of metalloendopeptidase activity	1/49	19/18670	0.0487285	0.190971	0.14958	SORL1	1
BP	GO:2000010	positive regulation of protein localization to cell surface	1/49	19/18670	0.0487285	0.190971	0.14958	GPD1L	1
BP	GO:0010324	membrane invagination	2/49	135/18670	0.0489406	0.191249	0.149798	MYH9/F2RL1	2
CC	GO:0031252	cell leading edge	8/50	403/19717	7.19881e-06	0.00148296	0.000985101	TLN1/MYH9/MYO10/PLEK2/S100A6/DUOX2/DUOXA2/LIMA1	8
CC	GO:0005925	focal adhesion	7/50	405/19717	6.83129e-05	0.00313362	0.00208161	TNS3/TLN1/HSPG2/IGF2R/MYH9/LRP1/LIMA1	7
CC	GO:0005924	cell-substrate adherens junction	7/50	408/19717	7.15493e-05	0.00313362	0.00208161	TNS3/TLN1/HSPG2/IGF2R/MYH9/LRP1/LIMA1	7
CC	GO:0001726	ruffle	5/50	172/19717	7.35031e-05	0.00313362	0.00208161	TLN1/MYH9/MYO10/S100A6/LIMA1	5
CC	GO:0030055	cell-substrate junction	7/50	412/19717	7.60587e-05	0.00313362	0.00208161	TNS3/TLN1/HSPG2/IGF2R/MYH9/LRP1/LIMA1	7
CC	GO:1990204	oxidoreductase complex	4/50	112/19717	0.000185762	0.00637782	0.00423667	NDUFS4/NDUFB3/DUOX2/GPD1L	4
CC	GO:0001725	stress fiber	3/50	67/19717	0.000655713	0.0168846	0.0112161	MYH9/LIMA1/SYNPO	3
CC	GO:0097517	contractile actin filament bundle	3/50	67/19717	0.000655713	0.0168846	0.0112161	MYH9/LIMA1/SYNPO	3
CC	GO:0032432	actin filament bundle	3/50	75/19717	0.0009112	0.0208564	0.0138545	MYH9/LIMA1/SYNPO	3
CC	GO:0042641	actomyosin	3/50	79/19717	0.00105955	0.0218267	0.0144991	MYH9/LIMA1/SYNPO	3
CC	GO:0005746	mitochondrial respiratory chain	3/50	88/19717	0.00144697	0.0270977	0.0180005	COX7A2/NDUFS4/NDUFB3	3
CC	GO:0022624	proteasome accessory complex	2/50	24/19717	0.0016785	0.0277407	0.0184277	PSME1/PSME2	2
CC	GO:0043202	lysosomal lumen	3/50	95/19717	0.00180257	0.0277407	0.0184277	HSPG2/MAN2B1/PLBD2	3
CC	GO:0005769	early endosome	5/50	350/19717	0.00188529	0.0277407	0.0184277	IGF2R/VAMP8/LRP1/F2RL1/SORL1	5
CC	GO:0070469	respiratory chain	3/50	100/19717	0.00208719	0.0286641	0.019041	COX7A2/NDUFS4/NDUFB3	3
CC	GO:0005774	vacuolar membrane	5/50	412/19717	0.00380592	0.0490012	0.0325506	IGF2R/MAN2B1/VAMP8/LRP1/PIGR	5
CC	GO:0030667	secretory granule membrane	4/50	298/19717	0.006823	0.0655586	0.0435494	IGF2R/CYSTM1/VAMP8/PIGR	4
CC	GO:0005766	primary lysosome	3/50	155/19717	0.0071275	0.0655586	0.0435494	MAN2B1/VAMP8/PIGR	3
CC	GO:0042582	azurophil granule	3/50	155/19717	0.0071275	0.0655586	0.0435494	MAN2B1/VAMP8/PIGR	3
CC	GO:0005747	mitochondrial respiratory chain complex I	2/50	50/19717	0.00714351	0.0655586	0.0435494	NDUFS4/NDUFB3	2
CC	GO:0030964	NADH dehydrogenase complex	2/50	50/19717	0.00714351	0.0655586	0.0435494	NDUFS4/NDUFB3	2
CC	GO:0045271	respiratory chain complex I	2/50	50/19717	0.00714351	0.0655586	0.0435494	NDUFS4/NDUFB3	2
CC	GO:0042581	specific granule	3/50	160/19717	0.00777556	0.0655586	0.0435494	VAMP8/LRG1/LCN2	3
CC	GO:0070820	tertiary granule	3/50	164/19717	0.00831834	0.0655586	0.0435494	CYSTM1/VAMP8/LRG1	3
CC	GO:0032154	cleavage furrow	2/50	55/19717	0.00859022	0.0655586	0.0435494	MYH9/LIMA1	2
CC	GO:0034774	secretory granule lumen	4/50	321/19717	0.00881741	0.0655586	0.0435494	MAN2B1/LRG1/HUWE1/LCN2	4
CC	GO:0005775	vacuolar lumen	3/50	172/19717	0.00946962	0.0655586	0.0435494	HSPG2/MAN2B1/PLBD2	3
CC	GO:0035577	azurophil granule membrane	2/50	58/19717	0.00951598	0.0655586	0.0435494	VAMP8/PIGR	2
CC	GO:0060205	cytoplasmic vesicle lumen	4/50	338/19717	0.0105147	0.0655586	0.0435494	MAN2B1/LRG1/HUWE1/LCN2	4
CC	GO:0031983	vesicle lumen	4/50	339/19717	0.0106207	0.0655586	0.0435494	MAN2B1/LRG1/HUWE1/LCN2	4
CC	GO:0035580	specific granule lumen	2/50	62/19717	0.0108163	0.0655586	0.0435494	LRG1/LCN2	2
CC	GO:0000502	proteasome complex	2/50	63/19717	0.011153	0.0655586	0.0435494	PSME1/PSME2	2
CC	GO:0032155	cell division site part	2/50	63/19717	0.011153	0.0655586	0.0435494	MYH9/LIMA1	2
CC	GO:0031253	cell projection membrane	4/50	345/19717	0.0112711	0.0655586	0.0435494	TLN1/MYO10/PLEK2/LIMA1	4
CC	GO:1905369	endopeptidase complex	2/50	64/19717	0.0114942	0.0655586	0.0435494	PSME1/PSME2	2
CC	GO:0016459	myosin complex	2/50	65/19717	0.0118401	0.0655586	0.0435494	MYH9/MYO10	2
CC	GO:0030136	clathrin-coated vesicle	3/50	188/19717	0.0120399	0.0655586	0.0435494	IGF2R/VAMP8/LRP1	3
CC	GO:0005765	lysosomal membrane	4/50	354/19717	0.0122943	0.0655586	0.0435494	IGF2R/VAMP8/LRP1/PIGR	4
CC	GO:0098852	lytic vacuole membrane	4/50	355/19717	0.0124116	0.0655586	0.0435494	IGF2R/VAMP8/LRP1/PIGR	4
CC	GO:0032153	cell division site	2/50	68/19717	0.0129048	0.0664597	0.044148	MYH9/LIMA1	2
CC	GO:0070821	tertiary granule membrane	2/50	73/19717	0.0147685	0.0742026	0.0492915	CYSTM1/VAMP8	2
CC	GO:0098803	respiratory chain complex	2/50	85/19717	0.0196799	0.0965251	0.0641199	NDUFS4/NDUFB3	2
CC	GO:0044455	mitochondrial membrane part	3/50	229/19717	0.0203049	0.0972747	0.0646178	COX7A2/NDUFS4/NDUFB3	3
CC	GO:0031970	organelle envelope lumen	2/50	88/19717	0.021001	0.0981906	0.0652263	IGF2R/SORL1	2
CC	GO:1905368	peptidase complex	2/50	89/19717	0.0214494	0.0981906	0.0652263	PSME1/PSME2	2
CC	GO:0070938	contractile ring	1/50	10/19717	0.0250771	0.109143	0.0725016	MYH9	1
CC	GO:0005903	brush border	2/50	99/19717	0.0261492	0.109143	0.0725016	MYH9/LIMA1	2
CC	GO:0005770	late endosome	3/50	256/19717	0.0270939	0.109143	0.0725016	IGF2R/VAMP8/SORL1	3
CC	GO:0034992	microtubule organizing center attachment site	1/50	11/19717	0.0275506	0.109143	0.0725016	SUN2	1
CC	GO:0034993	meiotic nuclear membrane microtubule tethering complex	1/50	11/19717	0.0275506	0.109143	0.0725016	SUN2	1
CC	GO:0106083	nuclear membrane protein complex	1/50	11/19717	0.0275506	0.109143	0.0725016	SUN2	1
CC	GO:0106094	nuclear membrane microtubule tethering complex	1/50	11/19717	0.0275506	0.109143	0.0725016	SUN2	1
CC	GO:0098798	mitochondrial protein complex	3/50	262/19717	0.0287484	0.111739	0.0742262	MRPL54/NDUFS4/NDUFB3	3
CC	GO:0005635	nuclear envelope	4/50	464/19717	0.0297778	0.113597	0.0754602	IGF2R/SUN2/S100A6/SORL1	4
CC	GO:0005743	mitochondrial inner membrane	4/50	473/19717	0.0316393	0.115357	0.0766298	MRPL54/COX7A2/NDUFS4/NDUFB3	4
CC	GO:0001931	uropod	1/50	13/19717	0.0324793	0.115357	0.0766298	MYH9	1
CC	GO:0008250	oligosaccharyltransferase complex	1/50	13/19717	0.0324793	0.115357	0.0766298	DAD1	1
CC	GO:0031254	cell trailing edge	1/50	13/19717	0.0324793	0.115357	0.0766298	MYH9	1
CC	GO:0030665	clathrin-coated vesicle membrane	2/50	115/19717	0.034444	0.117937	0.0783437	IGF2R/VAMP8	2
CC	GO:0034362	low-density lipoprotein particle	1/50	14/19717	0.0349344	0.117937	0.0783437	SORL1	1
CC	GO:0030863	cortical cytoskeleton	2/50	116/19717	0.0349925	0.117937	0.0783437	MYH9/NOS2	2
CC	GO:0030135	coated vesicle	3/50	289/19717	0.0368459	0.117937	0.0783437	IGF2R/VAMP8/LRP1	3
CC	GO:0005639	integral component of nuclear inner membrane	1/50	15/19717	0.0373834	0.117937	0.0783437	SUN2	1
CC	GO:0031229	intrinsic component of nuclear inner membrane	1/50	15/19717	0.0373834	0.117937	0.0783437	SUN2	1
CC	GO:0043020	NADPH oxidase complex	1/50	15/19717	0.0373834	0.117937	0.0783437	DUOX2	1
CC	GO:0015934	large ribosomal subunit	2/50	121/19717	0.0377858	0.117937	0.0783437	MRPL54/RPL36AL	2
CC	GO:1904813	ficolin-1-rich granule lumen	2/50	124/19717	0.0395017	0.12065	0.0801459	LRG1/HUWE1	2
CC	GO:0044453	nuclear membrane part	1/50	16/19717	0.0398264	0.12065	0.0801459	SUN2	1
CC	GO:0030139	endocytic vesicle	3/50	303/19717	0.0414606	0.123781	0.0822255	IGF2R/VAMP8/LRP1	3
CC	GO:0031143	pseudopodium	1/50	17/19717	0.0422632	0.124375	0.0826198	F2RL1	1
CC	GO:0005938	cell cortex	3/50	308/19717	0.0431767	0.124781	0.0828899	MYH9/MYO10/NOS2	3
CC	GO:0031527	filopodium membrane	1/50	18/19717	0.044694	0.124781	0.0828899	MYO10	1
CC	GO:0032433	filopodium tip	1/50	18/19717	0.044694	0.124781	0.0828899	MYO10	1
CC	GO:0005777	peroxisome	2/50	134/19717	0.04543	0.124781	0.0828899	XDH/NOS2	2
CC	GO:0042579	microbody	2/50	134/19717	0.04543	0.124781	0.0828899	XDH/NOS2	2
CC	GO:0098800	inner mitochondrial membrane protein complex	2/50	135/19717	0.04604	0.124793	0.0828976	NDUFS4/NDUFB3	2
MF	GO:0050662	coenzyme binding	6/50	291/17697	0.000162443	0.0197286	0.0154516	ETFA/ALAS1/GMDS/GPD1L/XDH/NOS2	6
MF	GO:0016651	oxidoreductase activity, acting on NAD(P)H	4/50	107/17697	0.000234864	0.0197286	0.0154516	NDUFS4/NDUFB3/DUOX2/NOS2	4
MF	GO:0005041	low-density lipoprotein particle receptor activity	2/50	12/17697	0.000507085	0.0200995	0.0157421	LRP1/SORL1	2
MF	GO:0030898	actin-dependent ATPase activity	2/50	12/17697	0.000507085	0.0200995	0.0157421	MYH9/MYO10	2
MF	GO:0043495	protein membrane anchor	2/50	13/17697	0.000598201	0.0200995	0.0157421	MYH9/SUN2	2
MF	GO:0030228	lipoprotein particle receptor activity	2/50	15/17697	0.000802366	0.0224663	0.0175958	LRP1/SORL1	2
MF	GO:0001540	amyloid-beta binding	3/50	78/17697	0.00139089	0.0303015	0.0237324	HSPG2/LRP1/SORL1	3
MF	GO:0050660	flavin adenine dinucleotide binding	3/50	79/17697	0.00144293	0.0303015	0.0237324	ETFA/XDH/NOS2	3
MF	GO:0000146	microfilament motor activity	2/50	22/17697	0.00174305	0.0325369	0.0254831	MYH9/MYO10	2
MF	GO:0001965	G-protein alpha-subunit binding	2/50	24/17697	0.0020751	0.034086	0.0266965	IGF2R/F2RL1	2
MF	GO:0051015	actin filament binding	4/50	198/17697	0.00234195	0.034086	0.0266965	TLN1/MYH9/MYO10/LIMA1	4
MF	GO:0070325	lipoprotein particle receptor binding	2/50	26/17697	0.00243472	0.034086	0.0266965	HSPG2/LRP1	2
MF	GO:0009055	electron transfer activity	3/50	114/17697	0.00409431	0.0529111	0.0414404	ETFA/COX7A2/XDH	3
MF	GO:0016504	peptidase activator activity	2/50	38/17697	0.00515394	0.0618472	0.0484393	PSME1/PSME2	2
MF	GO:0003779	actin binding	5/50	431/17697	0.0072115	0.0698101	0.0546759	TLN1/MYH9/MYO10/LIMA1/SYNPO	5
MF	GO:0003954	NADH dehydrogenase activity	2/50	46/17697	0.00747966	0.0698101	0.0546759	NDUFS4/NDUFB3	2
MF	GO:0008137	NADH dehydrogenase (ubiquinone) activity	2/50	46/17697	0.00747966	0.0698101	0.0546759	NDUFS4/NDUFB3	2
MF	GO:0050136	NADH dehydrogenase (quinone) activity	2/50	46/17697	0.00747966	0.0698101	0.0546759	NDUFS4/NDUFB3	2
MF	GO:0050661	NADP binding	2/50	52/17697	0.00948002	0.0801934	0.0628081	GMDS/NOS2	2
MF	GO:0042277	peptide binding	4/50	295/17697	0.00954684	0.0801934	0.0628081	HSPG2/LRP1/SLC40A1/SORL1	4
MF	GO:0016655	oxidoreductase activity, acting on NAD(P)H, quinone or similar compound as acceptor	2/50	60/17697	0.0124742	0.0997938	0.0781593	NDUFS4/NDUFB3	2
MF	GO:0033218	amide binding	4/50	356/17697	0.0179312	0.136929	0.107244	HSPG2/LRP1/SLC40A1/SORL1	4
MF	GO:0005516	calmodulin binding	3/50	200/17697	0.0188855	0.137946	0.108041	MYH9/MYO10/NOS2	3
MF	GO:0038024	cargo receptor activity	2/50	85/17697	0.0240611	0.168428	0.131914	LRP1/SORL1	2
MF	GO:0004576	oligosaccharyl transferase activity	1/50	10/17697	0.0279039	0.180302	0.141214	DAD1	1
MF	GO:0019869	chloride channel inhibitor activity	1/50	10/17697	0.0279039	0.180302	0.141214	VAMP8	1
MF	GO:0017166	vinculin binding	1/50	11/17697	0.0306519	0.183554	0.143761	TLN1	1
MF	GO:0035091	phosphatidylinositol binding	3/50	245/17697	0.0318862	0.183554	0.143761	TLN1/MYO10/PLEK2	3
MF	GO:0016175	superoxide-generating NADPH oxidase activity	1/50	12/17697	0.0333924	0.183554	0.143761	DUOX2	1
MF	GO:0016251	RNA polymerase II general transcription initiation factor activity	1/50	13/17697	0.0361252	0.183554	0.143761	GTF2A2	1
MF	GO:0016653	oxidoreductase activity, acting on NAD(P)H, heme protein as acceptor	1/50	13/17697	0.0361252	0.183554	0.143761	NOS2	1
MF	GO:0016725	oxidoreductase activity, acting on CH or CH2 groups	1/50	13/17697	0.0361252	0.183554	0.143761	XDH	1
MF	GO:0004559	alpha-mannosidase activity	1/50	15/17697	0.0415682	0.183554	0.143761	MAN2B1	1
MF	GO:0005523	tropomyosin binding	1/50	15/17697	0.0415682	0.183554	0.143761	S100A6	1
MF	GO:0044548	S100 protein binding	1/50	15/17697	0.0415682	0.183554	0.143761	S100A6	1
MF	GO:0005521	lamin binding	1/50	16/17697	0.0442784	0.183554	0.143761	SUN2	1
MF	GO:0010181	FMN binding	1/50	16/17697	0.0442784	0.183554	0.143761	NOS2	1
MF	GO:0015923	mannosidase activity	1/50	16/17697	0.0442784	0.183554	0.143761	MAN2B1	1
MF	GO:0030169	low-density lipoprotein particle binding	1/50	16/17697	0.0442784	0.183554	0.143761	SORL1	1
MF	GO:0043395	heparan sulfate proteoglycan binding	1/50	16/17697	0.0442784	0.183554	0.143761	LRP1	1
MF	GO:0017081	chloride channel regulator activity	1/50	17/17697	0.0469811	0.183554	0.143761	VAMP8	1
MF	GO:0034185	apolipoprotein binding	1/50	17/17697	0.0469811	0.183554	0.143761	LRP1	1
MF	GO:0050664	oxidoreductase activity, acting on NAD(P)H, oxygen as acceptor	1/50	17/17697	0.0469811	0.183554	0.143761	DUOX2	1
ICI signature genes B
ONTOLOGY	ID	Description	GeneRatio	BgRatio	pvalue	p.adjust	qvalue	geneID	Count
BP	GO:0070498	interleukin-1-mediated signaling pathway	7/44	100/18670	3.33025e-09	4.96541e-06	3.77546e-06	PSMB8/PSMD13/PSMA5/PSMA4/PSMB2/RBX1/IL1B	7
BP	GO:0006521	regulation of cellular amino acid metabolic process	6/44	62/18670	6.69523e-09	4.99129e-06	3.79514e-06	PSMB8/PSMD13/PSMA5/PSMA4/PSMB2/OAZ1	6
BP	GO:0061418	regulation of transcription from RNA polymerase II promoter in response to hypoxia	6/44	77/18670	2.51539e-08	1.25015e-05	9.50551e-06	PSMB8/PSMD13/PSMA5/PSMA4/PSMB2/RBX1	6
BP	GO:0033238	regulation of cellular amine metabolic process	6/44	81/18670	3.41914e-08	1.27448e-05	9.69055e-06	PSMB8/PSMD13/PSMA5/PSMA4/PSMB2/OAZ1	6
BP	GO:0010972	negative regulation of G2/M transition of mitotic cell cycle	6/44	93/18670	7.86381e-08	1.90315e-05	1.44706e-05	PSMB8/PSMD13/PSMA5/PSMA4/PSMB2/RBX1	6
BP	GO:0062012	regulation of small molecule metabolic process	10/44	459/18670	8.58472e-08	1.90315e-05	1.44706e-05	PSMB8/PSMD13/PSMA5/PSMA4/PSMB2/OAZ1/IGFBP4/IL1B/ENO1/RAN	10
BP	GO:0031146	SCF-dependent proteasomal ubiquitin-dependent protein catabolic process	6/44	95/18670	8.93497e-08	1.90315e-05	1.44706e-05	PSMB8/PSMD13/PSMA5/PSMA4/PSMB2/RBX1	6
BP	GO:1902750	negative regulation of cell cycle G2/M phase transition	6/44	105/18670	1.62583e-07	2.63685e-05	2.00493e-05	PSMB8/PSMD13/PSMA5/PSMA4/PSMB2/RBX1	6
BP	GO:0090090	negative regulation of canonical Wnt signaling pathway	7/44	178/18670	1.81061e-07	2.63685e-05	2.00493e-05	PSMB8/PSMD13/PSMA5/PSMA4/PSMB2/RBX1/IGFBP4	7
BP	GO:0071347	cellular response to interleukin-1	7/44	179/18670	1.88102e-07	2.63685e-05	2.00493e-05	PSMB8/PSMD13/PSMA5/PSMA4/PSMB2/RBX1/IL1B	7
BP	GO:0010565	regulation of cellular ketone metabolic process	7/44	181/18670	2.02879e-07	2.63685e-05	2.00493e-05	PSMB8/PSMD13/PSMA5/PSMA4/PSMB2/OAZ1/IL1B	7
BP	GO:0038061	NIK/NF-kappaB signaling	7/44	183/18670	2.18623e-07	2.63685e-05	2.00493e-05	PSMB8/PSMD13/PSMA5/PSMA4/PSMB2/IL1B/PRDX1	7
BP	GO:0010499	proteasomal ubiquitin-independent protein catabolic process	4/44	23/18670	2.29906e-07	2.63685e-05	2.00493e-05	PSMB8/PSMA5/PSMA4/PSMB2	4
BP	GO:0043618	regulation of transcription from RNA polymerase II promoter in response to stress	6/44	121/18670	3.77559e-07	4.021e-05	3.05737e-05	PSMB8/PSMD13/PSMA5/PSMA4/PSMB2/RBX1	6
BP	GO:0043620	regulation of DNA-templated transcription in response to stress	6/44	127/18670	5.02527e-07	4.3543e-05	3.3108e-05	PSMB8/PSMD13/PSMA5/PSMA4/PSMB2/RBX1	6
BP	GO:0070555	response to interleukin-1	7/44	207/18670	5.03592e-07	4.3543e-05	3.3108e-05	PSMB8/PSMD13/PSMA5/PSMA4/PSMB2/RBX1/IL1B	7
BP	GO:0071456	cellular response to hypoxia	7/44	207/18670	5.03592e-07	4.3543e-05	3.3108e-05	PSMB8/PSMD13/PSMA5/PSMA4/PSMB2/RBX1/ENO1	7
BP	GO:0044106	cellular amine metabolic process	6/44	129/18670	5.5103e-07	4.3543e-05	3.3108e-05	PSMB8/PSMD13/PSMA5/PSMA4/PSMB2/OAZ1	6
BP	GO:0030178	negative regulation of Wnt signaling pathway	7/44	210/18670	5.54873e-07	4.3543e-05	3.3108e-05	PSMB8/PSMD13/PSMA5/PSMA4/PSMB2/RBX1/IGFBP4	7
BP	GO:0036294	cellular response to decreased oxygen levels	7/44	217/18670	6.91844e-07	5.08097e-05	3.86333e-05	PSMB8/PSMD13/PSMA5/PSMA4/PSMB2/RBX1/ENO1	7
BP	GO:1902036	regulation of hematopoietic stem cell differentiation	5/44	72/18670	7.1563e-07	5.08097e-05	3.86333e-05	PSMB8/PSMD13/PSMA5/PSMA4/PSMB2	5
BP	GO:0009308	amine metabolic process	6/44	138/18670	8.19338e-07	5.55288e-05	4.22214e-05	PSMB8/PSMD13/PSMA5/PSMA4/PSMB2/OAZ1	6
BP	GO:0002479	antigen processing and presentation of exogenous peptide antigen via MHC class I, TAP-dependent	5/44	75/18670	8.7817e-07	5.69283e-05	4.32855e-05	PSMB8/PSMD13/PSMA5/PSMA4/PSMB2	5
BP	GO:0042590	antigen processing and presentation of exogenous peptide antigen via MHC class I	5/44	79/18670	1.13876e-06	6.84039e-05	5.2011e-05	PSMB8/PSMD13/PSMA5/PSMA4/PSMB2	5
BP	GO:0071453	cellular response to oxygen levels	7/44	234/18670	1.14695e-06	6.84039e-05	5.2011e-05	PSMB8/PSMD13/PSMA5/PSMA4/PSMB2/RBX1/ENO1	7
BP	GO:0031145	anaphase-promoting complex-dependent catabolic process	5/44	81/18670	1.29009e-06	7.39816e-05	5.62521e-05	PSMB8/PSMD13/PSMA5/PSMA4/PSMB2	5
BP	GO:0060218	hematopoietic stem cell differentiation	5/44	83/18670	1.45684e-06	8.04502e-05	6.11704e-05	PSMB8/PSMD13/PSMA5/PSMA4/PSMB2	5
BP	GO:1901532	regulation of hematopoietic progenitor cell differentiation	5/44	85/18670	1.64014e-06	8.68784e-05	6.60581e-05	PSMB8/PSMD13/PSMA5/PSMA4/PSMB2	5
BP	GO:0042180	cellular ketone metabolic process	7/44	248/18670	1.68979e-06	8.68784e-05	6.60581e-05	PSMB8/PSMD13/PSMA5/PSMA4/PSMB2/OAZ1/IL1B	7
BP	GO:0038095	Fc-epsilon receptor signaling pathway	6/44	169/18670	2.67199e-06	0.000132798	0.000100973	PSMB8/PLCG1/PSMD13/PSMA5/PSMA4/PSMB2	6
BP	GO:0002474	antigen processing and presentation of peptide antigen via MHC class I	5/44	96/18670	2.99832e-06	0.000144209	0.00010965	PSMB8/PSMD13/PSMA5/PSMA4/PSMB2	5
BP	GO:0060828	regulation of canonical Wnt signaling pathway	7/44	286/18670	4.33919e-06	0.000202179	0.000153727	PSMB8/PSMD13/PSMA5/PSMA4/PSMB2/RBX1/IGFBP4	7
BP	GO:0060071	Wnt signaling pathway, planar cell polarity pathway	5/44	108/18670	5.35479e-06	0.000241939	0.000183959	PSMB8/PSMD13/PSMA5/PSMA4/PSMB2	5
BP	GO:0090175	regulation of establishment of planar polarity	5/44	110/18670	5.85903e-06	0.000256936	0.000195361	PSMB8/PSMD13/PSMA5/PSMA4/PSMB2	5
BP	GO:0010389	regulation of G2/M transition of mitotic cell cycle	6/44	196/18670	6.27997e-06	0.000267527	0.000203414	PSMB8/PSMD13/PSMA5/PSMA4/PSMB2/RBX1	6
BP	GO:0002223	stimulatory C-type lectin receptor signaling pathway	5/44	113/18670	6.6844e-06	0.000276846	0.0002105	PSMB8/PSMD13/PSMA5/PSMA4/PSMB2	5
BP	GO:0050852	T cell receptor signaling pathway	6/44	202/18670	7.46407e-06	0.000290486	0.000220871	PSMB8/PLCG1/PSMD13/PSMA5/PSMA4/PSMB2	6
BP	GO:0002220	innate immune response activating cell surface receptor signaling pathway	5/44	116/18670	7.59822e-06	0.000290486	0.000220871	PSMB8/PSMD13/PSMA5/PSMA4/PSMB2	5
BP	GO:2000736	regulation of stem cell differentiation	5/44	116/18670	7.59822e-06	0.000290486	0.000220871	PSMB8/PSMD13/PSMA5/PSMA4/PSMB2	5
BP	GO:1902749	regulation of cell cycle G2/M phase transition	6/44	213/18670	1.01037e-05	0.000373409	0.000283922	PSMB8/PSMD13/PSMA5/PSMA4/PSMB2/RBX1	6
BP	GO:0001736	establishment of planar polarity	5/44	124/18670	1.05186e-05	0.000373409	0.000283922	PSMB8/PSMD13/PSMA5/PSMA4/PSMB2	5
BP	GO:0007164	establishment of tissue polarity	5/44	124/18670	1.05186e-05	0.000373409	0.000283922	PSMB8/PSMD13/PSMA5/PSMA4/PSMB2	5
BP	GO:0060070	canonical Wnt signaling pathway	7/44	335/18670	1.21826e-05	0.000422423	0.00032119	PSMB8/PSMD13/PSMA5/PSMA4/PSMB2/RBX1/IGFBP4	7
BP	GO:0001666	response to hypoxia	7/44	359/18670	1.90424e-05	0.000635171	0.000482953	PSMB8/PSMD13/PSMA5/PSMA4/PSMB2/RBX1/ENO1	7
BP	GO:0001738	morphogenesis of a polarized epithelium	5/44	141/18670	1.96068e-05	0.000635171	0.000482953	PSMB8/PSMD13/PSMA5/PSMA4/PSMB2	5
BP	GO:0043687	post-translational protein modification	7/44	361/18670	1.97349e-05	0.000635171	0.000482953	PSMB8/PSMD13/PSMA5/PSMA4/PSMB2/RBX1/IGFBP4	7
BP	GO:0038093	Fc receptor signaling pathway	6/44	241/18670	2.03535e-05	0.000635171	0.000482953	PSMB8/PLCG1/PSMD13/PSMA5/PSMA4/PSMB2	6
BP	GO:0030111	regulation of Wnt signaling pathway	7/44	363/18670	2.04482e-05	0.000635171	0.000482953	PSMB8/PSMD13/PSMA5/PSMA4/PSMB2/RBX1/IGFBP4	7
BP	GO:0006520	cellular amino acid metabolic process	7/44	366/18670	2.15579e-05	0.000655977	0.000498774	SLC6A6/PSMB8/PSMD13/PSMA5/PSMA4/PSMB2/OAZ1	7
BP	GO:0036293	response to decreased oxygen levels	7/44	370/18670	2.31147e-05	0.00067429	0.000512697	PSMB8/PSMD13/PSMA5/PSMA4/PSMB2/RBX1/ENO1	7
BP	GO:0000086	G2/M transition of mitotic cell cycle	6/44	247/18670	2.33789e-05	0.00067429	0.000512697	PSMB8/PSMD13/PSMA5/PSMA4/PSMB2/RBX1	6
BP	GO:1901991	negative regulation of mitotic cell cycle phase transition	6/44	248/18670	2.39166e-05	0.00067429	0.000512697	PSMB8/PSMD13/PSMA5/PSMA4/PSMB2/RBX1	6
BP	GO:0090263	positive regulation of canonical Wnt signaling pathway	5/44	147/18670	2.39687e-05	0.00067429	0.000512697	PSMB8/PSMD13/PSMA5/PSMA4/PSMB2	5
BP	GO:0035567	non-canonical Wnt signaling pathway	5/44	150/18670	2.64149e-05	0.000729345	0.000554558	PSMB8/PSMD13/PSMA5/PSMA4/PSMB2	5
BP	GO:0090316	positive regulation of intracellular protein transport	5/44	153/18670	2.90509e-05	0.000787545	0.000598811	FLNA/CIB1/OAZ1/IL1B/RAN	5
BP	GO:0070482	response to oxygen levels	7/44	394/18670	3.45343e-05	0.000919477	0.000699126	PSMB8/PSMD13/PSMA5/PSMA4/PSMB2/RBX1/ENO1	7
BP	GO:0044839	cell cycle G2/M phase transition	6/44	266/18670	3.54324e-05	0.000926837	0.000704722	PSMB8/PSMD13/PSMA5/PSMA4/PSMB2/RBX1	6
BP	GO:1901988	negative regulation of cell cycle phase transition	6/44	267/18670	3.61836e-05	0.000930167	0.000707254	PSMB8/PSMD13/PSMA5/PSMA4/PSMB2/RBX1	6
BP	GO:0002244	hematopoietic progenitor cell differentiation	5/44	166/18670	4.29219e-05	0.00108469	0.000824744	PSMB8/PSMD13/PSMA5/PSMA4/PSMB2	5
BP	GO:0033209	tumor necrosis factor-mediated signaling pathway	5/44	167/18670	4.41697e-05	0.00109762	0.000834575	PSMB8/PSMD13/PSMA5/PSMA4/PSMB2	5
BP	GO:0002478	antigen processing and presentation of exogenous peptide antigen	5/44	175/18670	5.51942e-05	0.00134909	0.00102578	PSMB8/PSMD13/PSMA5/PSMA4/PSMB2	5
BP	GO:0043488	regulation of mRNA stability	5/44	177/18670	5.82563e-05	0.00138271	0.00105135	PSMB8/PSMD13/PSMA5/PSMA4/PSMB2	5
BP	GO:0071356	cellular response to tumor necrosis factor	6/44	291/18670	5.84245e-05	0.00138271	0.00105135	PSMB8/PSMD13/PSMA5/CIB1/PSMA4/PSMB2	6
BP	GO:0030177	positive regulation of Wnt signaling pathway	5/44	179/18670	6.14481e-05	0.00143155	0.00108848	PSMB8/PSMD13/PSMA5/PSMA4/PSMB2	5
BP	GO:1905330	regulation of morphogenesis of an epithelium	5/44	180/18670	6.30938e-05	0.00144727	0.00110044	PSMB8/PSMD13/PSMA5/PSMA4/PSMB2	5
BP	GO:0019884	antigen processing and presentation of exogenous antigen	5/44	182/18670	6.64873e-05	0.00148302	0.00112762	PSMB8/PSMD13/PSMA5/PSMA4/PSMB2	5
BP	GO:0002758	innate immune response-activating signal transduction	6/44	298/18670	6.66415e-05	0.00148302	0.00112762	PSMB8/PSMD13/PSMA5/PSMA4/PSMB2/S100A14	6
BP	GO:0043487	regulation of RNA stability	5/44	183/18670	6.8236e-05	0.00149618	0.00113762	PSMB8/PSMD13/PSMA5/PSMA4/PSMB2	5
BP	GO:0048002	antigen processing and presentation of peptide antigen	5/44	189/18670	7.94872e-05	0.00171761	0.00130599	PSMB8/PSMD13/PSMA5/PSMA4/PSMB2	5
BP	GO:0000209	protein polyubiquitination	6/44	310/18670	8.2861e-05	0.00176494	0.00134197	PSMB8/PSMD13/PSMA5/PSMA4/PSMB2/RBX1	6
BP	GO:0034612	response to tumor necrosis factor	6/44	312/18670	8.58466e-05	0.00180278	0.00137075	PSMB8/PSMD13/PSMA5/CIB1/PSMA4/PSMB2	6
BP	GO:1900026	positive regulation of substrate adhesion-dependent cell spreading	3/44	37/18670	8.97246e-05	0.00185805	0.00141277	FLNA/CIB1/S100A10	3
BP	GO:0050851	antigen receptor-mediated signaling pathway	6/44	316/18670	9.20755e-05	0.00188061	0.00142992	PSMB8/PLCG1/PSMD13/PSMA5/PSMA4/PSMB2	6
BP	GO:0002218	activation of innate immune response	6/44	319/18670	9.69796e-05	0.00195401	0.00148573	PSMB8/PSMD13/PSMA5/PSMA4/PSMB2/S100A14	6
BP	GO:0061013	regulation of mRNA catabolic process	5/44	199/18670	0.00010136	0.00201504	0.00153214	PSMB8/PSMD13/PSMA5/PSMA4/PSMB2	5
BP	GO:1903829	positive regulation of cellular protein localization	6/44	324/18670	0.000105614	0.00207199	0.00157544	FLNA/CIB1/OAZ1/IL1B/RAN/CCT2	6
BP	GO:0045930	negative regulation of mitotic cell cycle	6/44	338/18670	0.000133091	0.00257713	0.00195952	PSMB8/PSMD13/PSMA5/PSMA4/PSMB2/RBX1	6
BP	GO:0032388	positive regulation of intracellular transport	5/44	215/18670	0.000145663	0.0027844	0.00211712	FLNA/CIB1/OAZ1/IL1B/RAN	5
BP	GO:0033157	regulation of intracellular protein transport	5/44	225/18670	0.000180061	0.00339837	0.00258396	FLNA/CIB1/OAZ1/IL1B/RAN	5
BP	GO:0019882	antigen processing and presentation	5/44	226/18670	0.000183815	0.00342585	0.00260485	PSMB8/PSMD13/PSMA5/PSMA4/PSMB2	5
BP	GO:0010948	negative regulation of cell cycle process	6/44	361/18670	0.000190301	0.00350295	0.00266348	PSMB8/PSMD13/PSMA5/PSMA4/PSMB2/RBX1	6
BP	GO:1900024	regulation of substrate adhesion-dependent cell spreading	3/44	52/18670	0.000248985	0.00452727	0.00344232	FLNA/CIB1/S100A10	3
BP	GO:0045089	positive regulation of innate immune response	6/44	381/18670	0.000254503	0.00457186	0.00347622	PSMB8/PSMD13/PSMA5/PSMA4/PSMB2/S100A14	6
BP	GO:0000387	spliceosomal snRNP assembly	3/44	53/18670	0.000263491	0.00467696	0.00355613	SNRPD1/PRPF6/SNRPF	3
BP	GO:2000027	regulation of animal organ morphogenesis	5/44	253/18670	0.000309825	0.0054347	0.00413228	PSMB8/PSMD13/PSMA5/PSMA4/PSMB2	5
BP	GO:0006401	RNA catabolic process	6/44	397/18670	0.000317258	0.00550037	0.00418222	PSMB8/PSMD13/PSMA5/PSMA4/PSMB2/FEN1	6
BP	GO:0048863	stem cell differentiation	5/44	257/18670	0.000332987	0.00570672	0.00433911	PSMB8/PSMD13/PSMA5/PSMA4/PSMB2	5
BP	GO:0046824	positive regulation of nucleocytoplasmic transport	3/44	62/18670	0.000419149	0.00708233	0.00538506	FLNA/IL1B/RAN	3
BP	GO:0043161	proteasome-mediated ubiquitin-dependent protein catabolic process	6/44	419/18670	0.000422755	0.00708233	0.00538506	PSMB8/PSMD13/PSMA5/PSMA4/PSMB2/RBX1	6
BP	GO:0016579	protein deubiquitination	5/44	283/18670	0.00051716	0.00856761	0.0065144	PSMB8/PSMD13/PSMA5/PSMA4/PSMB2	5
BP	GO:1904874	positive regulation of telomerase RNA localization to Cajal body	2/44	15/18670	0.000558957	0.00915829	0.00696352	NOP10/CCT2	2
BP	GO:1901990	regulation of mitotic cell cycle phase transition	6/44	444/18670	0.000574074	0.00928406	0.00705915	PSMB8/PSMD13/PSMA5/PSMA4/PSMB2/RBX1	6
BP	GO:0051170	import into nucleus	4/44	163/18670	0.000579086	0.00928406	0.00705915	FLNA/SNRPD1/SNRPF/RAN	4
BP	GO:0045088	regulation of innate immune response	6/44	452/18670	0.000630487	0.0100006	0.00760397	PSMB8/PSMD13/PSMA5/PSMA4/PSMB2/S100A14	6
BP	GO:1904951	positive regulation of establishment of protein localization	6/44	456/18670	0.000660266	0.0103039	0.00783458	FLNA/CIB1/OAZ1/IL1B/RAN/CCT2	6
BP	GO:0070646	protein modification by small protein removal	5/44	299/18670	0.00066343	0.0103039	0.00783458	PSMB8/PSMD13/PSMA5/PSMA4/PSMB2	5
BP	GO:1900182	positive regulation of protein localization to nucleus	3/44	74/18670	0.000704416	0.0108277	0.00823284	FLNA/RAN/CCT2	3
BP	GO:0002429	immune response-activating cell surface receptor signaling pathway	6/44	473/18670	0.000799248	0.01216	0.00924587	PSMB8/PLCG1/PSMD13/PSMA5/PSMA4/PSMB2	6
BP	GO:1904872	regulation of telomerase RNA localization to Cajal body	2/44	18/18670	0.000810828	0.0121812	0.00926201	NOP10/CCT2	2
BP	GO:1903706	regulation of hemopoiesis	6/44	475/18670	0.000816983	0.0121812	0.00926201	PSMB8/PSMD13/PSMA5/CIB1/PSMA4/PSMB2	6
BP	GO:0010498	proteasomal protein catabolic process	6/44	477/18670	0.000835023	0.0123269	0.00937279	PSMB8/PSMD13/PSMA5/PSMA4/PSMB2/RBX1	6
BP	GO:1901987	regulation of cell cycle phase transition	6/44	480/18670	0.000862659	0.01261	0.00958807	PSMB8/PSMD13/PSMA5/PSMA4/PSMB2/RBX1	6
BP	GO:0090670	RNA localization to Cajal body	2/44	19/18670	0.000904863	0.0127278	0.00967763	NOP10/CCT2	2
BP	GO:0090671	telomerase RNA localization to Cajal body	2/44	19/18670	0.000904863	0.0127278	0.00967763	NOP10/CCT2	2
BP	GO:0090672	telomerase RNA localization	2/44	19/18670	0.000904863	0.0127278	0.00967763	NOP10/CCT2	2
BP	GO:0090685	RNA localization to nucleus	2/44	19/18670	0.000904863	0.0127278	0.00967763	NOP10/CCT2	2
BP	GO:1903311	regulation of mRNA metabolic process	5/44	324/18670	0.000951525	0.0132591	0.0100816	PSMB8/PSMD13/PSMA5/PSMA4/PSMB2	5
BP	GO:0051235	maintenance of location	5/44	330/18670	0.00103272	0.0142572	0.0108405	FLNA/PLCG1/TMSB10/GSTO1/IL1B	5
BP	GO:0006913	nucleocytoplasmic transport	5/44	343/18670	0.00122624	0.0167736	0.0127538	FLNA/SNRPD1/SNRPF/IL1B/RAN	5
BP	GO:0051169	nuclear transport	5/44	346/18670	0.00127447	0.0172749	0.013135	FLNA/SNRPD1/SNRPF/IL1B/RAN	5
BP	GO:0009141	nucleoside triphosphate metabolic process	5/44	362/18670	0.00155589	0.0208994	0.0158909	DTYMK/NDUFS3/NDUFA2/ENO1/RAN	5
BP	GO:0006402	mRNA catabolic process	5/44	364/18670	0.00159404	0.0212207	0.0161352	PSMB8/PSMD13/PSMA5/PSMA4/PSMB2	5
BP	GO:0034446	substrate adhesion-dependent cell spreading	3/44	100/18670	0.00168382	0.0222175	0.0168931	FLNA/CIB1/S100A10	3
BP	GO:0071624	positive regulation of granulocyte chemotaxis	2/44	26/18670	0.00170185	0.0222584	0.0169242	S100A14/THBS4	2
BP	GO:0046822	regulation of nucleocytoplasmic transport	3/44	104/18670	0.00188391	0.0244254	0.0185719	FLNA/IL1B/RAN	3
BP	GO:0006403	RNA localization	4/44	230/18670	0.00207008	0.0266077	0.0202312	PRPF6/NOP10/RAN/CCT2	4
BP	GO:0010954	positive regulation of protein processing	2/44	29/18670	0.00211648	0.0269716	0.0205079	IL1B/ENO1	2
BP	GO:1903319	positive regulation of protein maturation	2/44	31/18670	0.00241681	0.0305379	0.0232195	IL1B/ENO1	2
BP	GO:1900180	regulation of protein localization to nucleus	3/44	116/18670	0.00257113	0.0322147	0.0244945	FLNA/RAN/CCT2	3
BP	GO:0000280	nuclear division	5/44	407/18670	0.002593	0.0322181	0.024497	FLNA/PSMD13/CKS2/IL1B/RAN	5
BP	GO:0010811	positive regulation of cell-substrate adhesion	3/44	121/18670	0.00289751	0.0355484	0.0270292	FLNA/CIB1/S100A10	3
BP	GO:0051222	positive regulation of protein transport	5/44	418/18670	0.00290872	0.0355484	0.0270292	FLNA/CIB1/OAZ1/IL1B/RAN	5
BP	GO:0071621	granulocyte chemotaxis	3/44	123/18670	0.00303488	0.0367887	0.0279724	S100A14/IL1B/THBS4	3
BP	GO:0032386	regulation of intracellular transport	5/44	423/18670	0.00306109	0.0368072	0.0279864	FLNA/CIB1/OAZ1/IL1B/RAN	5
BP	GO:0034763	negative regulation of transmembrane transport	3/44	128/18670	0.00339568	0.0405037	0.0307971	GSTO1/OAZ1/IL1B	3
BP	GO:0042307	positive regulation of protein import into nucleus	2/44	37/18670	0.00343061	0.0405956	0.0308669	FLNA/RAN	2
BP	GO:1904591	positive regulation of protein import	2/44	39/18670	0.00380556	0.0446779	0.0339709	FLNA/RAN	2
BP	GO:0043270	positive regulation of ion transport	4/44	275/18670	0.0039356	0.0456349	0.0346986	FLNA/PLCG1/GSTO1/IL1B	4
BP	GO:0048285	organelle fission	5/44	449/18670	0.00394829	0.0456349	0.0346986	FLNA/PSMD13/CKS2/IL1B/RAN	5
BP	GO:0051281	positive regulation of release of sequestered calcium ion into cytosol	2/44	40/18670	0.00399988	0.0458755	0.0348815	PLCG1/GSTO1	2
BP	GO:0022618	ribonucleoprotein complex assembly	4/44	277/18670	0.00403823	0.0459619	0.0349472	MRPL20/SNRPD1/PRPF6/SNRPF	4
BP	GO:0097530	granulocyte migration	3/44	141/18670	0.00445332	0.0503022	0.0382474	S100A14/IL1B/THBS4	3
BP	GO:0050850	positive regulation of calcium-mediated signaling	2/44	43/18670	0.00460995	0.0516799	0.0392949	CIB1/GSTO1	2
BP	GO:1904064	positive regulation of cation transmembrane transport	3/44	144/18670	0.00472261	0.0525478	0.0399548	FLNA/PLCG1/GSTO1	3
BP	GO:0071826	ribonucleoprotein complex subunit organization	4/44	291/18670	0.00480799	0.0528677	0.040198	MRPL20/SNRPD1/PRPF6/SNRPF	4
BP	GO:0071622	regulation of granulocyte chemotaxis	2/44	44/18670	0.00482227	0.0528677	0.040198	S100A14/THBS4	2
BP	GO:0042254	ribosome biogenesis	4/44	297/18670	0.0051662	0.0562248	0.0427506	MRPL20/NOP10/POP7/RAN	4
BP	GO:0035722	interleukin-12-mediated signaling pathway	2/44	47/18670	0.00548584	0.0592709	0.0450667	GSTO1/SNRPA1	2
BP	GO:0010770	positive regulation of cell morphogenesis involved in differentiation	3/44	154/18670	0.0056907	0.0608735	0.0462853	FLNA/CIB1/S100A10	3
BP	GO:0045933	positive regulation of muscle contraction	2/44	48/18670	0.00571582	0.0608735	0.0462853	GSTO1/ENO1	2
BP	GO:0034767	positive regulation of ion transmembrane transport	3/44	156/18670	0.00589753	0.0623633	0.047418	FLNA/PLCG1/GSTO1	3
BP	GO:0071349	cellular response to interleukin-12	2/44	49/18670	0.00595017	0.0624768	0.0475043	GSTO1/SNRPA1	2
BP	GO:0070671	response to interleukin-12	2/44	50/18670	0.00618887	0.0645287	0.0490645	GSTO1/SNRPA1	2
BP	GO:0001954	positive regulation of cell-matrix adhesion	2/44	51/18670	0.00643188	0.0665968	0.050637	CIB1/S100A10	2
BP	GO:0000723	telomere maintenance	3/44	162/18670	0.00654495	0.0673001	0.0511717	NOP10/FEN1/CCT2	3
BP	GO:0010524	positive regulation of calcium ion transport into cytosol	2/44	54/18670	0.00718665	0.0733658	0.0557838	PLCG1/GSTO1	2
BP	GO:0051302	regulation of cell division	3/44	168/18670	0.00723324	0.0733658	0.0557838	CIB1/IL1B/THBS4	3
BP	GO:0006120	mitochondrial electron transport, NADH to ubiquinone	2/44	55/18670	0.00744674	0.0745174	0.0566594	NDUFS3/NDUFA2	2
BP	GO:0042306	regulation of protein import into nucleus	2/44	55/18670	0.00744674	0.0745174	0.0566594	FLNA/RAN	2
BP	GO:0006937	regulation of muscle contraction	3/44	171/18670	0.00759292	0.0754736	0.0573865	FLNA/GSTO1/ENO1	3
BP	GO:0009205	purine ribonucleoside triphosphate metabolic process	4/44	335/18670	0.00785786	0.0775898	0.0589956	NDUFS3/NDUFA2/ENO1/RAN	4
BP	GO:2001252	positive regulation of chromosome organization	3/44	174/18670	0.00796304	0.0781112	0.059392	IL1B/FEN1/CCT2	3
BP	GO:0032200	telomere organization	3/44	175/18670	0.00808875	0.0783138	0.0595461	NOP10/FEN1/CCT2	3
BP	GO:0046165	alcohol biosynthetic process	3/44	175/18670	0.00808875	0.0783138	0.0595461	PLCG1/IL1B/RAN	3
BP	GO:1904589	regulation of protein import	2/44	58/18670	0.00825226	0.0793814	0.0603578	FLNA/RAN	2
BP	GO:0009199	ribonucleoside triphosphate metabolic process	4/44	341/18670	0.00835333	0.0798385	0.0607054	NDUFS3/NDUFA2/ENO1/RAN	4
BP	GO:0009144	purine nucleoside triphosphate metabolic process	4/44	342/18670	0.00843786	0.0799565	0.060795	NDUFS3/NDUFA2/ENO1/RAN	4
BP	GO:0050821	protein stabilization	3/44	178/18670	0.00847292	0.0799565	0.060795	FLNA/PPIB/CCT2	3
BP	GO:0061077	chaperone-mediated protein folding	2/44	59/18670	0.00852911	0.0799805	0.0608133	PPIB/CCT2	2
BP	GO:0032233	positive regulation of actin filament bundle assembly	2/44	61/18670	0.0090952	0.0847559	0.0644443	FLNA/S100A10	2
BP	GO:1902903	regulation of supramolecular fiber organization	4/44	352/18670	0.00931432	0.0862587	0.065587	FLNA/CIB1/TMSB10/S100A10	4
BP	GO:0010257	NADH dehydrogenase complex assembly	2/44	64/18670	0.00997502	0.0912439	0.0693774	NDUFS3/NDUFA2	2
BP	GO:0032981	mitochondrial respiratory chain complex I assembly	2/44	64/18670	0.00997502	0.0912439	0.0693774	NDUFS3/NDUFA2	2
BP	GO:0017038	protein import	3/44	199/18670	0.0114625	0.104211	0.0792367	FLNA/RAN/TIMM23	3
BP	GO:0009123	nucleoside monophosphate metabolic process	4/44	375/18670	0.0115514	0.104383	0.0793675	DTYMK/NDUFS3/NDUFA2/ENO1	4
BP	GO:0007004	telomere maintenance via telomerase	2/44	70/18670	0.0118431	0.105968	0.0805728	NOP10/CCT2	2
BP	GO:0000377	RNA splicing, via transesterification reactions with bulged adenosine as nucleophile	4/44	379/18670	0.0119729	0.105968	0.0805728	SNRPD1/PRPF6/SNRPF/SNRPA1	4
BP	GO:0000398	mRNA splicing, via spliceosome	4/44	379/18670	0.0119729	0.105968	0.0805728	SNRPD1/PRPF6/SNRPF/SNRPA1	4
BP	GO:1904427	positive regulation of calcium ion transmembrane transport	2/44	71/18670	0.0121683	0.105968	0.0805728	PLCG1/GSTO1	2
BP	GO:0042176	regulation of protein catabolic process	4/44	381/18670	0.0121873	0.105968	0.0805728	FLNA/RBX1/OAZ1/IL1B	4
BP	GO:0034764	positive regulation of transmembrane transport	3/44	204/18670	0.012253	0.105968	0.0805728	FLNA/PLCG1/GSTO1	3
BP	GO:0045766	positive regulation of angiogenesis	3/44	204/18670	0.012253	0.105968	0.0805728	PLCG1/CIB1/IL1B	3
BP	GO:0000375	RNA splicing, via transesterification reactions	4/44	382/18670	0.0122954	0.105968	0.0805728	SNRPD1/PRPF6/SNRPF/SNRPA1	4
BP	GO:0045765	regulation of angiogenesis	4/44	383/18670	0.0124041	0.106291	0.0808183	PLCG1/CIB1/IL1B/THBS4	4
BP	GO:0097529	myeloid leukocyte migration	3/44	210/18670	0.0132423	0.112824	0.0857861	S100A14/IL1B/THBS4	3
BP	GO:0045732	positive regulation of protein catabolic process	3/44	214/18670	0.0139265	0.11798	0.0897062	RBX1/OAZ1/IL1B	3
BP	GO:0010810	regulation of cell-substrate adhesion	3/44	215/18670	0.0141007	0.118286	0.0899392	FLNA/CIB1/S100A10	3
BP	GO:0006278	RNA-dependent DNA biosynthetic process	2/44	77/18670	0.0142007	0.118286	0.0899392	NOP10/CCT2	2
BP	GO:0090502	RNA phosphodiester bond hydrolysis, endonucleolytic	2/44	77/18670	0.0142007	0.118286	0.0899392	POP7/FEN1	2
BP	GO:0043624	cellular protein complex disassembly	3/44	217/18670	0.0144528	0.119717	0.0910272	CHCHD1/CIB1/MRPL20	3
BP	GO:0006487	protein N-linked glycosylation	2/44	78/18670	0.0145528	0.119855	0.0911321	MPDU1/RPN1	2
BP	GO:0019722	calcium-mediated signaling	3/44	218/18670	0.0146307	0.119855	0.0911321	PLCG1/CIB1/GSTO1	3
BP	GO:0045785	positive regulation of cell adhesion	4/44	403/18670	0.0147106	0.119855	0.0911321	FLNA/CIB1/S100A10/IL1B	4
BP	GO:0043536	positive regulation of blood vessel endothelial cell migration	2/44	79/18670	0.0149087	0.120809	0.0918571	PLCG1/CIB1	2
BP	GO:1902930	regulation of alcohol biosynthetic process	2/44	81/18670	0.0156316	0.125982	0.0957908	IL1B/RAN	2
BP	GO:0030595	leukocyte chemotaxis	3/44	224/18670	0.0157244	0.126049	0.0958413	S100A14/IL1B/THBS4	3
BP	GO:0010833	telomere maintenance via telomere lengthening	2/44	82/18670	0.0159986	0.126211	0.0959651	NOP10/CCT2	2
BP	GO:0051279	regulation of release of sequestered calcium ion into cytosol	2/44	82/18670	0.0159986	0.126211	0.0959651	PLCG1/GSTO1	2
BP	GO:0055117	regulation of cardiac muscle contraction	2/44	82/18670	0.0159986	0.126211	0.0959651	FLNA/GSTO1	2
BP	GO:0006457	protein folding	3/44	227/18670	0.0162882	0.127609	0.0970279	MPDU1/PPIB/CCT2	3
BP	GO:0001558	regulation of cell growth	4/44	416/18670	0.016347	0.127609	0.0970279	CIB1/NDUFS3/IGFBP4/ENO1	4
BP	GO:0000245	spliceosomal complex assembly	2/44	84/18670	0.0167438	0.129604	0.0985443	SNRPD1/PRPF6	2
BP	GO:1904018	positive regulation of vasculature development	3/44	230/18670	0.0168632	0.129604	0.0985443	PLCG1/CIB1/IL1B	3
BP	GO:2001234	negative regulation of apoptotic signaling pathway	3/44	230/18670	0.0168632	0.129604	0.0985443	NDUFS3/IL1B/ENO1	3
BP	GO:1901342	regulation of vasculature development	4/44	422/18670	0.0171395	0.131051	0.0996452	PLCG1/CIB1/IL1B/THBS4	4
BP	GO:0002690	positive regulation of leukocyte chemotaxis	2/44	87/18670	0.0178889	0.135392	0.102946	S100A14/THBS4	2
BP	GO:0051781	positive regulation of cell division	2/44	87/18670	0.0178889	0.135392	0.102946	IL1B/THBS4	2
BP	GO:0070125	mitochondrial translational elongation	2/44	88/18670	0.0182778	0.137637	0.104653	CHCHD1/MRPL20	2
BP	GO:0070126	mitochondrial translational termination	2/44	89/18670	0.0186703	0.139886	0.106363	CHCHD1/MRPL20	2
BP	GO:0060249	anatomical structure homeostasis	4/44	437/18670	0.0192256	0.143327	0.108979	NOP10/FEN1/PRDX1/CCT2	4
BP	GO:0050810	regulation of steroid biosynthetic process	2/44	95/18670	0.0210995	0.156514	0.119006	IL1B/RAN	2
BP	GO:0033108	mitochondrial respiratory chain complex assembly	2/44	96/18670	0.0215165	0.158818	0.120757	NDUFS3/NDUFA2	2
BP	GO:0006942	regulation of striated muscle contraction	2/44	97/18670	0.021937	0.159461	0.121246	FLNA/GSTO1	2
BP	GO:0032231	regulation of actin filament bundle assembly	2/44	97/18670	0.021937	0.159461	0.121246	FLNA/S100A10	2
BP	GO:0042775	mitochondrial ATP synthesis coupled electron transport	2/44	97/18670	0.021937	0.159461	0.121246	NDUFS3/NDUFA2	2
BP	GO:0042773	ATP synthesis coupled electron transport	2/44	98/18670	0.0223609	0.159461	0.121246	NDUFS3/NDUFA2	2
BP	GO:0050848	regulation of calcium-mediated signaling	2/44	98/18670	0.0223609	0.159461	0.121246	CIB1/GSTO1	2
BP	GO:2001243	negative regulation of intrinsic apoptotic signaling pathway	2/44	98/18670	0.0223609	0.159461	0.121246	NDUFS3/ENO1	2
BP	GO:0090257	regulation of muscle system process	3/44	259/18670	0.0230094	0.159461	0.121246	FLNA/GSTO1/ENO1	3
BP	GO:0072659	protein localization to plasma membrane	3/44	260/18670	0.0232404	0.159461	0.121246	FLNA/CIB1/S100A10	3
BP	GO:0001660	fever generation	1/44	10/18670	0.0233244	0.159461	0.121246	IL1B	1
BP	GO:0032308	positive regulation of prostaglandin secretion	1/44	10/18670	0.0233244	0.159461	0.121246	IL1B	1
BP	GO:0042989	sequestering of actin monomers	1/44	10/18670	0.0233244	0.159461	0.121246	TMSB10	1
BP	GO:0045876	positive regulation of sister chromatid cohesion	1/44	10/18670	0.0233244	0.159461	0.121246	FEN1	1
BP	GO:1903405	protein localization to nuclear body	1/44	10/18670	0.0233244	0.159461	0.121246	CCT2	1
BP	GO:1904851	positive regulation of establishment of protein localization to telomere	1/44	10/18670	0.0233244	0.159461	0.121246	CCT2	1
BP	GO:1904867	protein localization to Cajal body	1/44	10/18670	0.0233244	0.159461	0.121246	CCT2	1
BP	GO:1905031	regulation of membrane repolarization during cardiac muscle cell action potential	1/44	10/18670	0.0233244	0.159461	0.121246	FLNA	1
BP	GO:0110053	regulation of actin filament organization	3/44	261/18670	0.0234726	0.159461	0.121246	FLNA/TMSB10/S100A10	3
BP	GO:0003012	muscle system process	4/44	465/18670	0.0235288	0.159461	0.121246	FLNA/GSTO1/IL1B/ENO1	4
BP	GO:0034504	protein localization to nucleus	3/44	262/18670	0.0237061	0.159767	0.121479	FLNA/RAN/CCT2	3
BP	GO:0010522	regulation of calcium ion transport into cytosol	2/44	102/18670	0.0240905	0.159767	0.121479	PLCG1/GSTO1	2
BP	GO:0098869	cellular oxidant detoxification	2/44	102/18670	0.0240905	0.159767	0.121479	GSTO1/PRDX1	2
BP	GO:0140014	mitotic nuclear division	3/44	264/18670	0.024177	0.159767	0.121479	FLNA/IL1B/RAN	3
BP	GO:0008380	RNA splicing	4/44	469/18670	0.0241878	0.159767	0.121479	SNRPD1/PRPF6/SNRPF/SNRPA1	4
BP	GO:0006415	translational termination	2/44	104/18670	0.0249753	0.159767	0.121479	CHCHD1/MRPL20	2
BP	GO:0030593	neutrophil chemotaxis	2/44	104/18670	0.0249753	0.159767	0.121479	IL1B/THBS4	2
BP	GO:0045185	maintenance of protein location	2/44	105/18670	0.0254226	0.159767	0.121479	FLNA/TMSB10	2
BP	GO:0007195	adenylate cyclase-inhibiting dopamine receptor signaling pathway	1/44	11/18670	0.0256274	0.159767	0.121479	FLNA	1
BP	GO:0019852	L-ascorbic acid metabolic process	1/44	11/18670	0.0256274	0.159767	0.121479	GSTO1	1
BP	GO:0021670	lateral ventricle development	1/44	11/18670	0.0256274	0.159767	0.121479	DPCD	1
BP	GO:0031652	positive regulation of heat generation	1/44	11/18670	0.0256274	0.159767	0.121479	IL1B	1
BP	GO:0032306	regulation of prostaglandin secretion	1/44	11/18670	0.0256274	0.159767	0.121479	IL1B	1
BP	GO:0046886	positive regulation of hormone biosynthetic process	1/44	11/18670	0.0256274	0.159767	0.121479	IL1B	1
BP	GO:0060315	negative regulation of ryanodine-sensitive calcium-release channel activity	1/44	11/18670	0.0256274	0.159767	0.121479	GSTO1	1
BP	GO:0070203	regulation of establishment of protein localization to telomere	1/44	11/18670	0.0256274	0.159767	0.121479	CCT2	1
BP	GO:0099624	atrial cardiac muscle cell membrane repolarization	1/44	11/18670	0.0256274	0.159767	0.121479	FLNA	1
BP	GO:1901617	organic hydroxy compound biosynthetic process	3/44	271/18670	0.0258651	0.159767	0.121479	PLCG1/IL1B/RAN	3
BP	GO:0007052	mitotic spindle organization	2/44	106/18670	0.0258733	0.159767	0.121479	FLNA/RAN	2
BP	GO:0016049	cell growth	4/44	484/18670	0.0267594	0.159767	0.121479	CIB1/NDUFS3/IGFBP4/ENO1	4
BP	GO:0043312	neutrophil degranulation	4/44	485/18670	0.0269365	0.159767	0.121479	PSMD13/PSMA5/S100A11/CCT2	4
BP	GO:0002283	neutrophil activation involved in immune response	4/44	488/18670	0.027472	0.159767	0.121479	PSMD13/PSMA5/S100A11/CCT2	4
BP	GO:0001682	tRNA 5'-leader removal	1/44	12/18670	0.0279251	0.159767	0.121479	POP7	1
BP	GO:0009265	2'-deoxyribonucleotide biosynthetic process	1/44	12/18670	0.0279251	0.159767	0.121479	DTYMK	1
BP	GO:0010623	programmed cell death involved in cell development	1/44	12/18670	0.0279251	0.159767	0.121479	IL1B	1
BP	GO:0031392	regulation of prostaglandin biosynthetic process	1/44	12/18670	0.0279251	0.159767	0.121479	IL1B	1
BP	GO:0042368	vitamin D biosynthetic process	1/44	12/18670	0.0279251	0.159767	0.121479	IL1B	1
BP	GO:0045080	positive regulation of chemokine biosynthetic process	1/44	12/18670	0.0279251	0.159767	0.121479	IL1B	1
BP	GO:0046385	deoxyribose phosphate biosynthetic process	1/44	12/18670	0.0279251	0.159767	0.121479	DTYMK	1
BP	GO:0070202	regulation of establishment of protein localization to chromosome	1/44	12/18670	0.0279251	0.159767	0.121479	CCT2	1
BP	GO:0070486	leukocyte aggregation	1/44	12/18670	0.0279251	0.159767	0.121479	IL1B	1
BP	GO:0071639	positive regulation of monocyte chemotactic protein-1 production	1/44	12/18670	0.0279251	0.159767	0.121479	IL1B	1
BP	GO:1902414	protein localization to cell junction	1/44	12/18670	0.0279251	0.159767	0.121479	FLNA	1
BP	GO:1904816	positive regulation of protein localization to chromosome, telomeric region	1/44	12/18670	0.0279251	0.159767	0.121479	CCT2	1
BP	GO:1990173	protein localization to nucleoplasm	1/44	12/18670	0.0279251	0.159767	0.121479	CCT2	1
BP	GO:0001938	positive regulation of endothelial cell proliferation	2/44	112/18670	0.028645	0.159767	0.121479	PLCG1/THBS4	2
BP	GO:1990748	cellular detoxification	2/44	112/18670	0.028645	0.159767	0.121479	GSTO1/PRDX1	2
BP	GO:0031647	regulation of protein stability	3/44	284/18670	0.0291654	0.159767	0.121479	FLNA/PPIB/CCT2	3
BP	GO:0072593	reactive oxygen species metabolic process	3/44	284/18670	0.0291654	0.159767	0.121479	NDUFS3/IL1B/PRDX1	3
BP	GO:0042119	neutrophil activation	4/44	498/18670	0.0293036	0.159767	0.121479	PSMD13/PSMA5/S100A11/CCT2	4
BP	GO:0002446	neutrophil mediated immunity	4/44	499/18670	0.0294906	0.159767	0.121479	PSMD13/PSMA5/S100A11/CCT2	4
BP	GO:0050900	leukocyte migration	4/44	499/18670	0.0294906	0.159767	0.121479	PLCG1/S100A14/IL1B/THBS4	4
BP	GO:0002688	regulation of leukocyte chemotaxis	2/44	114/18670	0.0295944	0.159767	0.121479	S100A14/THBS4	2
BP	GO:0007127	meiosis I	2/44	114/18670	0.0295944	0.159767	0.121479	PSMD13/CKS2	2
BP	GO:0000054	ribosomal subunit export from nucleus	1/44	13/18670	0.0302175	0.159767	0.121479	RAN	1
BP	GO:0001765	membrane raft assembly	1/44	13/18670	0.0302175	0.159767	0.121479	S100A10	1
BP	GO:0006596	polyamine biosynthetic process	1/44	13/18670	0.0302175	0.159767	0.121479	OAZ1	1
BP	GO:0009650	UV protection	1/44	13/18670	0.0302175	0.159767	0.121479	FEN1	1
BP	GO:0030656	regulation of vitamin metabolic process	1/44	13/18670	0.0302175	0.159767	0.121479	IL1B	1
BP	GO:0031650	regulation of heat generation	1/44	13/18670	0.0302175	0.159767	0.121479	IL1B	1
BP	GO:0032725	positive regulation of granulocyte macrophage colony-stimulating factor production	1/44	13/18670	0.0302175	0.159767	0.121479	IL1B	1
BP	GO:0033127	regulation of histone phosphorylation	1/44	13/18670	0.0302175	0.159767	0.121479	IL1B	1
BP	GO:0033750	ribosome localization	1/44	13/18670	0.0302175	0.159767	0.121479	RAN	1
BP	GO:0042178	xenobiotic catabolic process	1/44	13/18670	0.0302175	0.159767	0.121479	GSTO1	1
BP	GO:0042908	xenobiotic transport	1/44	13/18670	0.0302175	0.159767	0.121479	SLC6A6	1
BP	GO:0043248	proteasome assembly	1/44	13/18670	0.0302175	0.159767	0.121479	PSMD13	1
BP	GO:0043568	positive regulation of insulin-like growth factor receptor signaling pathway	1/44	13/18670	0.0302175	0.159767	0.121479	IGFBP4	1
BP	GO:0045086	positive regulation of interleukin-2 biosynthetic process	1/44	13/18670	0.0302175	0.159767	0.121479	IL1B	1
BP	GO:0051451	myoblast migration	1/44	13/18670	0.0302175	0.159767	0.121479	THBS4	1
BP	GO:0098903	regulation of membrane repolarization during action potential	1/44	13/18670	0.0302175	0.159767	0.121479	FLNA	1
BP	GO:1901550	regulation of endothelial cell development	1/44	13/18670	0.0302175	0.159767	0.121479	IL1B	1
BP	GO:1903140	regulation of establishment of endothelial barrier	1/44	13/18670	0.0302175	0.159767	0.121479	IL1B	1
BP	GO:0022904	respiratory electron transport chain	2/44	117/18670	0.0310419	0.161011	0.122425	NDUFS3/NDUFA2	2
BP	GO:1901222	regulation of NIK/NF-kappaB signaling	2/44	117/18670	0.0310419	0.161011	0.122425	IL1B/PRDX1	2
BP	GO:0005996	monosaccharide metabolic process	3/44	292/18670	0.0313029	0.161011	0.122425	GSTO1/IGFBP4/ENO1	3
BP	GO:1990266	neutrophil migration	2/44	118/18670	0.0315306	0.161011	0.122425	IL1B/THBS4	2
BP	GO:0001952	regulation of cell-matrix adhesion	2/44	119/18670	0.0320223	0.161011	0.122425	CIB1/S100A10	2
BP	GO:0061982	meiosis I cell cycle process	2/44	119/18670	0.0320223	0.161011	0.122425	PSMD13/CKS2	2
BP	GO:0010755	regulation of plasminogen activation	1/44	14/18670	0.0325046	0.161011	0.122425	ENO1	1
BP	GO:0014819	regulation of skeletal muscle contraction	1/44	14/18670	0.0325046	0.161011	0.122425	GSTO1	1
BP	GO:0021535	cell migration in hindbrain	1/44	14/18670	0.0325046	0.161011	0.122425	FLNA	1
BP	GO:0030213	hyaluronan biosynthetic process	1/44	14/18670	0.0325046	0.161011	0.122425	IL1B	1
BP	GO:0032310	prostaglandin secretion	1/44	14/18670	0.0325046	0.161011	0.122425	IL1B	1
BP	GO:0046940	nucleoside monophosphate phosphorylation	1/44	14/18670	0.0325046	0.161011	0.122425	DTYMK	1
BP	GO:0048266	behavioral response to pain	1/44	14/18670	0.0325046	0.161011	0.122425	THBS4	1
BP	GO:0060009	Sertoli cell development	1/44	14/18670	0.0325046	0.161011	0.122425	FLNA	1
BP	GO:0071428	rRNA-containing ribonucleoprotein complex export from nucleus	1/44	14/18670	0.0325046	0.161011	0.122425	RAN	1
BP	GO:1902570	protein localization to nucleolus	1/44	14/18670	0.0325046	0.161011	0.122425	RAN	1
BP	GO:1904814	regulation of protein localization to chromosome, telomeric region	1/44	14/18670	0.0325046	0.161011	0.122425	CCT2	1
BP	GO:2001044	regulation of integrin-mediated signaling pathway	1/44	14/18670	0.0325046	0.161011	0.122425	FLNA	1
BP	GO:2001279	regulation of unsaturated fatty acid biosynthetic process	1/44	14/18670	0.0325046	0.161011	0.122425	IL1B	1
BP	GO:0010769	regulation of cell morphogenesis involved in differentiation	3/44	301/18670	0.0338041	0.162591	0.123626	FLNA/CIB1/S100A10	3
BP	GO:0009116	nucleoside metabolic process	2/44	123/18670	0.0340195	0.162591	0.123626	DTYMK/RAN	2
BP	GO:0051928	positive regulation of calcium ion transport	2/44	123/18670	0.0340195	0.162591	0.123626	PLCG1/GSTO1	2
BP	GO:0090305	nucleic acid phosphodiester bond hydrolysis	3/44	302/18670	0.0340883	0.162591	0.123626	RBX1/POP7/FEN1	3
BP	GO:0019218	regulation of steroid metabolic process	2/44	124/18670	0.0345263	0.162591	0.123626	IL1B/RAN	2
BP	GO:0051209	release of sequestered calcium ion into cytosol	2/44	124/18670	0.0345263	0.162591	0.123626	PLCG1/GSTO1	2
BP	GO:0060326	cell chemotaxis	3/44	304/18670	0.0346605	0.162591	0.123626	S100A14/IL1B/THBS4	3
BP	GO:0009263	deoxyribonucleotide biosynthetic process	1/44	15/18670	0.0347864	0.162591	0.123626	DTYMK	1
BP	GO:0030730	sequestering of triglyceride	1/44	15/18670	0.0347864	0.162591	0.123626	IL1B	1
BP	GO:0032352	positive regulation of hormone metabolic process	1/44	15/18670	0.0347864	0.162591	0.123626	IL1B	1
BP	GO:0032645	regulation of granulocyte macrophage colony-stimulating factor production	1/44	15/18670	0.0347864	0.162591	0.123626	IL1B	1
BP	GO:0042362	fat-soluble vitamin biosynthetic process	1/44	15/18670	0.0347864	0.162591	0.123626	IL1B	1
BP	GO:0045073	regulation of chemokine biosynthetic process	1/44	15/18670	0.0347864	0.162591	0.123626	IL1B	1
BP	GO:0045410	positive regulation of interleukin-6 biosynthetic process	1/44	15/18670	0.0347864	0.162591	0.123626	IL1B	1
BP	GO:0051044	positive regulation of membrane protein ectodomain proteolysis	1/44	15/18670	0.0347864	0.162591	0.123626	IL1B	1
BP	GO:0051280	negative regulation of release of sequestered calcium ion into cytosol	1/44	15/18670	0.0347864	0.162591	0.123626	GSTO1	1
BP	GO:0090136	epithelial cell-cell adhesion	1/44	15/18670	0.0347864	0.162591	0.123626	THBS4	1
BP	GO:1900037	regulation of cellular response to hypoxia	1/44	15/18670	0.0347864	0.162591	0.123626	ENO1	1
BP	GO:0046034	ATP metabolic process	3/44	305/18670	0.0349484	0.162838	0.123814	NDUFS3/NDUFA2/ENO1	3
BP	GO:0051283	negative regulation of sequestering of calcium ion	2/44	126/18670	0.0355488	0.163011	0.123946	PLCG1/GSTO1	2
BP	GO:0002687	positive regulation of leukocyte migration	2/44	128/18670	0.036583	0.163011	0.123946	S100A14/THBS4	2
BP	GO:0010595	positive regulation of endothelial cell migration	2/44	128/18670	0.036583	0.163011	0.123946	PLCG1/CIB1	2
BP	GO:0051282	regulation of sequestering of calcium ion	2/44	128/18670	0.036583	0.163011	0.123946	PLCG1/GSTO1	2
BP	GO:1990778	protein localization to cell periphery	3/44	311/18670	0.0367026	0.163011	0.123946	FLNA/CIB1/S100A10	3
BP	GO:0032305	positive regulation of icosanoid secretion	1/44	16/18670	0.037063	0.163011	0.123946	IL1B	1
BP	GO:0032604	granulocyte macrophage colony-stimulating factor production	1/44	16/18670	0.037063	0.163011	0.123946	IL1B	1
BP	GO:0034116	positive regulation of heterotypic cell-cell adhesion	1/44	16/18670	0.037063	0.163011	0.123946	IL1B	1
BP	GO:0042033	chemokine biosynthetic process	1/44	16/18670	0.037063	0.163011	0.123946	IL1B	1
BP	GO:0044794	positive regulation by host of viral process	1/44	16/18670	0.037063	0.163011	0.123946	PPIB	1
BP	GO:0044827	modulation by host of viral genome replication	1/44	16/18670	0.037063	0.163011	0.123946	PPIB	1
BP	GO:0045116	protein neddylation	1/44	16/18670	0.037063	0.163011	0.123946	RBX1	1
BP	GO:0045989	positive regulation of striated muscle contraction	1/44	16/18670	0.037063	0.163011	0.123946	GSTO1	1
BP	GO:0050755	chemokine metabolic process	1/44	16/18670	0.037063	0.163011	0.123946	IL1B	1
BP	GO:0070200	establishment of protein localization to telomere	1/44	16/18670	0.037063	0.163011	0.123946	CCT2	1
BP	GO:0070886	positive regulation of calcineurin-NFAT signaling cascade	1/44	16/18670	0.037063	0.163011	0.123946	CIB1	1
BP	GO:0099116	tRNA 5'-end processing	1/44	16/18670	0.037063	0.163011	0.123946	POP7	1
BP	GO:0106058	positive regulation of calcineurin-mediated signaling	1/44	16/18670	0.037063	0.163011	0.123946	CIB1	1
BP	GO:2001224	positive regulation of neuron migration	1/44	16/18670	0.037063	0.163011	0.123946	FLNA	1
BP	GO:0051208	sequestering of calcium ion	2/44	131/18670	0.038156	0.166347	0.126482	PLCG1/GSTO1	2
BP	GO:0098754	detoxification	2/44	131/18670	0.038156	0.166347	0.126482	GSTO1/PRDX1	2
BP	GO:1902850	microtubule cytoskeleton organization involved in mitosis	2/44	131/18670	0.038156	0.166347	0.126482	FLNA/RAN	2
BP	GO:0006414	translational elongation	2/44	133/18670	0.0392189	0.168527	0.12814	CHCHD1/MRPL20	2
BP	GO:0001522	pseudouridine synthesis	1/44	17/18670	0.0393343	0.168527	0.12814	NOP10	1
BP	GO:0006595	polyamine metabolic process	1/44	17/18670	0.0393343	0.168527	0.12814	OAZ1	1
BP	GO:0015732	prostaglandin transport	1/44	17/18670	0.0393343	0.168527	0.12814	IL1B	1
BP	GO:0031649	heat generation	1/44	17/18670	0.0393343	0.168527	0.12814	IL1B	1
BP	GO:0051284	positive regulation of sequestering of calcium ion	1/44	17/18670	0.0393343	0.168527	0.12814	GSTO1	1
BP	GO:0006165	nucleoside diphosphate phosphorylation	2/44	134/18670	0.0397546	0.169355	0.128769	DTYMK/ENO1	2
BP	GO:0006766	vitamin metabolic process	2/44	134/18670	0.0397546	0.169355	0.128769	GSTO1/IL1B	2
BP	GO:0032543	mitochondrial translation	2/44	135/18670	0.0402932	0.170401	0.129565	CHCHD1/MRPL20	2
BP	GO:0050921	positive regulation of chemotaxis	2/44	135/18670	0.0402932	0.170401	0.129565	S100A14/THBS4	2
BP	GO:0032103	positive regulation of response to external stimulus	3/44	323/18670	0.0403455	0.170401	0.129565	S100A14/IL1B/THBS4	3
BP	GO:0046939	nucleotide phosphorylation	2/44	136/18670	0.0408345	0.170401	0.129565	DTYMK/ENO1	2
BP	GO:0009615	response to virus	3/44	326/18670	0.0412841	0.170401	0.129565	FLNA/IL1B/ENO1	3
BP	GO:0060048	cardiac muscle contraction	2/44	137/18670	0.0413785	0.170401	0.129565	FLNA/GSTO1	2
BP	GO:0009200	deoxyribonucleoside triphosphate metabolic process	1/44	18/18670	0.0416004	0.170401	0.129565	DTYMK	1
BP	GO:0009312	oligosaccharide biosynthetic process	1/44	18/18670	0.0416004	0.170401	0.129565	MPDU1	1
BP	GO:0045653	negative regulation of megakaryocyte differentiation	1/44	18/18670	0.0416004	0.170401	0.129565	CIB1	1
BP	GO:0071605	monocyte chemotactic protein-1 production	1/44	18/18670	0.0416004	0.170401	0.129565	IL1B	1
BP	GO:0071637	regulation of monocyte chemotactic protein-1 production	1/44	18/18670	0.0416004	0.170401	0.129565	IL1B	1
BP	GO:0090026	positive regulation of monocyte chemotaxis	1/44	18/18670	0.0416004	0.170401	0.129565	S100A14	1
BP	GO:0150078	positive regulation of neuroinflammatory response	1/44	18/18670	0.0416004	0.170401	0.129565	IL1B	1
BP	GO:2000193	positive regulation of fatty acid transport	1/44	18/18670	0.0416004	0.170401	0.129565	IL1B	1
BP	GO:0032984	protein-containing complex disassembly	3/44	329/18670	0.0422337	0.171197	0.13017	CHCHD1/CIB1/MRPL20	3
BP	GO:0097553	calcium ion transmembrane import into cytosol	2/44	140/18670	0.0430273	0.171197	0.13017	PLCG1/GSTO1	2
BP	GO:0071902	positive regulation of protein serine/threonine kinase activity	3/44	334/18670	0.0438411	0.171197	0.13017	CIB1/CKS2/IL1B	3
BP	GO:0002726	positive regulation of T cell cytokine production	1/44	19/18670	0.0438612	0.171197	0.13017	IL1B	1
BP	GO:0002922	positive regulation of humoral immune response	1/44	19/18670	0.0438612	0.171197	0.13017	IL1B	1
BP	GO:0006488	dolichol-linked oligosaccharide biosynthetic process	1/44	19/18670	0.0438612	0.171197	0.13017	MPDU1	1
BP	GO:0009148	pyrimidine nucleoside triphosphate biosynthetic process	1/44	19/18670	0.0438612	0.171197	0.13017	DTYMK	1
BP	GO:0010523	negative regulation of calcium ion transport into cytosol	1/44	19/18670	0.0438612	0.171197	0.13017	GSTO1	1
BP	GO:0016074	snoRNA metabolic process	1/44	19/18670	0.0438612	0.171197	0.13017	NOP10	1
BP	GO:0030150	protein import into mitochondrial matrix	1/44	19/18670	0.0438612	0.171197	0.13017	TIMM23	1
BP	GO:0030949	positive regulation of vascular endothelial growth factor receptor signaling pathway	1/44	19/18670	0.0438612	0.171197	0.13017	IL1B	1
BP	GO:0032303	regulation of icosanoid secretion	1/44	19/18670	0.0438612	0.171197	0.13017	IL1B	1
BP	GO:0034471	ncRNA 5'-end processing	1/44	19/18670	0.0438612	0.171197	0.13017	POP7	1
BP	GO:0042789	mRNA transcription by RNA polymerase II	1/44	19/18670	0.0438612	0.171197	0.13017	FLNA	1
BP	GO:0045076	regulation of interleukin-2 biosynthetic process	1/44	19/18670	0.0438612	0.171197	0.13017	IL1B	1
BP	GO:0051131	chaperone-mediated protein complex assembly	1/44	19/18670	0.0438612	0.171197	0.13017	CCT2	1
BP	GO:0060252	positive regulation of glial cell proliferation	1/44	19/18670	0.0438612	0.171197	0.13017	IL1B	1
BP	GO:0071243	cellular response to arsenic-containing substance	1/44	19/18670	0.0438612	0.171197	0.13017	GSTO1	1
BP	GO:1902904	negative regulation of supramolecular fiber organization	2/44	142/18670	0.04414	0.171835	0.130655	CIB1/TMSB10	2
BP	GO:0006606	protein import into nucleus	2/44	143/18670	0.0447004	0.172862	0.131436	FLNA/RAN	2
BP	GO:0009167	purine ribonucleoside monophosphate metabolic process	3/44	340/18670	0.0458103	0.172862	0.131436	NDUFS3/NDUFA2/ENO1	3
BP	GO:0006119	oxidative phosphorylation	2/44	145/18670	0.0458292	0.172862	0.131436	NDUFS3/NDUFA2	2
BP	GO:0071901	negative regulation of protein serine/threonine kinase activity	2/44	145/18670	0.0458292	0.172862	0.131436	CIB1/IL1B	2
BP	GO:0002827	positive regulation of T-helper 1 type immune response	1/44	20/18670	0.0461169	0.172862	0.131436	IL1B	1
BP	GO:0006271	DNA strand elongation involved in DNA replication	1/44	20/18670	0.0461169	0.172862	0.131436	FEN1	1
BP	GO:0006490	oligosaccharide-lipid intermediate biosynthetic process	1/44	20/18670	0.0461169	0.172862	0.131436	MPDU1	1
BP	GO:0009219	pyrimidine deoxyribonucleotide metabolic process	1/44	20/18670	0.0461169	0.172862	0.131436	DTYMK	1
BP	GO:0030220	platelet formation	1/44	20/18670	0.0461169	0.172862	0.131436	CIB1	1
BP	GO:0033630	positive regulation of cell adhesion mediated by integrin	1/44	20/18670	0.0461169	0.172862	0.131436	CIB1	1
BP	GO:0060008	Sertoli cell differentiation	1/44	20/18670	0.0461169	0.172862	0.131436	FLNA	1
BP	GO:0086014	atrial cardiac muscle cell action potential	1/44	20/18670	0.0461169	0.172862	0.131436	FLNA	1
BP	GO:0086026	atrial cardiac muscle cell to AV node cell signaling	1/44	20/18670	0.0461169	0.172862	0.131436	FLNA	1
BP	GO:0086066	atrial cardiac muscle cell to AV node cell communication	1/44	20/18670	0.0461169	0.172862	0.131436	FLNA	1
BP	GO:0009126	purine nucleoside monophosphate metabolic process	3/44	341/18670	0.0461428	0.172862	0.131436	NDUFS3/NDUFA2/ENO1	3
BP	GO:0033044	regulation of chromosome organization	3/44	342/18670	0.0464765	0.173241	0.131724	IL1B/FEN1/CCT2	3
BP	GO:1904062	regulation of cation transmembrane transport	3/44	342/18670	0.0464765	0.173241	0.131724	FLNA/PLCG1/GSTO1	3
BP	GO:0032956	regulation of actin cytoskeleton organization	3/44	343/18670	0.0468113	0.174054	0.132342	FLNA/TMSB10/S100A10	3
BP	GO:1901657	glycosyl compound metabolic process	2/44	147/18670	0.0469685	0.174204	0.132456	DTYMK/RAN	2
BP	GO:0051494	negative regulation of cytoskeleton organization	2/44	148/18670	0.0475421	0.174614	0.132768	CIB1/TMSB10	2
BP	GO:0051092	positive regulation of NF-kappaB transcription factor activity	2/44	149/18670	0.0481183	0.174614	0.132768	CIB1/IL1B	2
BP	GO:0000966	RNA 5'-end processing	1/44	21/18670	0.0483673	0.174614	0.132768	POP7	1
BP	GO:0006293	nucleotide-excision repair, preincision complex stabilization	1/44	21/18670	0.0483673	0.174614	0.132768	RBX1	1
BP	GO:0006295	nucleotide-excision repair, DNA incision, 3'-to lesion	1/44	21/18670	0.0483673	0.174614	0.132768	RBX1	1
BP	GO:0010829	negative regulation of glucose transmembrane transport	1/44	21/18670	0.0483673	0.174614	0.132768	IL1B	1
BP	GO:0010893	positive regulation of steroid biosynthetic process	1/44	21/18670	0.0483673	0.174614	0.132768	IL1B	1
BP	GO:0035743	CD4-positive, alpha-beta T cell cytokine production	1/44	21/18670	0.0483673	0.174614	0.132768	IL1B	1
BP	GO:0036344	platelet morphogenesis	1/44	21/18670	0.0483673	0.174614	0.132768	CIB1	1
BP	GO:0046827	positive regulation of protein export from nucleus	1/44	21/18670	0.0483673	0.174614	0.132768	IL1B	1
BP	GO:0060972	left/right pattern formation	1/44	21/18670	0.0483673	0.174614	0.132768	DPCD	1
BP	GO:1903169	regulation of calcium ion transmembrane transport	2/44	151/18670	0.0492784	0.177144	0.134692	PLCG1/GSTO1	2
CC	GO:0005839	proteasome core complex	4/44	20/19717	1.01796e-07	1.70503e-05	1.09385e-05	PSMB8/PSMA5/PSMA4/PSMB2	4
CC	GO:0000502	proteasome complex	5/44	63/19717	2.79483e-07	1.70503e-05	1.09385e-05	PSMB8/PSMD13/PSMA5/PSMA4/PSMB2	5
CC	GO:1905369	endopeptidase complex	5/44	64/19717	3.02668e-07	1.70503e-05	1.09385e-05	PSMB8/PSMD13/PSMA5/PSMA4/PSMB2	5
CC	GO:1905368	peptidase complex	5/44	89/19717	1.58115e-06	6.68035e-05	4.28574e-05	PSMB8/PSMD13/PSMA5/PSMA4/PSMB2	5
CC	GO:0071005	U2-type precatalytic spliceosome	4/44	50/19717	4.60872e-06	0.000140632	9.02215e-05	SNRPD1/PRPF6/SNRPF/SNRPA1	4
CC	GO:0071011	precatalytic spliceosome	4/44	51/19717	4.99284e-06	0.000140632	9.02215e-05	SNRPD1/PRPF6/SNRPF/SNRPA1	4
CC	GO:0005732	small nucleolar ribonucleoprotein complex	3/44	28/19717	3.2668e-05	0.000787724	0.00050536	NOP10/POP7/SNRPF	3
CC	GO:0071007	U2-type catalytic step 2 spliceosome	3/44	30/19717	4.036e-05	0.000787724	0.00050536	SNRPD1/SNRPF/SNRPA1	3
CC	GO:0071013	catalytic step 2 spliceosome	4/44	87/19717	4.19498e-05	0.000787724	0.00050536	SNRPD1/PRPF6/SNRPF/SNRPA1	4
CC	GO:0005684	U2-type spliceosomal complex	4/44	90/19717	4.79222e-05	0.000809885	0.000519577	SNRPD1/PRPF6/SNRPF/SNRPA1	4
CC	GO:0097525	spliceosomal snRNP complex	4/44	99/19717	6.9578e-05	0.00106897	0.000685792	SNRPD1/PRPF6/SNRPF/SNRPA1	4
CC	GO:0030532	small nuclear ribonucleoprotein complex	4/44	105/19717	8.74994e-05	0.00109589	0.000703061	SNRPD1/PRPF6/SNRPF/SNRPA1	4
CC	GO:0042470	melanosome	4/44	106/19717	9.07836e-05	0.00109589	0.000703061	RPN1/RAN/PRDX1/PPIB	4
CC	GO:0048770	pigment granule	4/44	106/19717	9.07836e-05	0.00109589	0.000703061	RPN1/RAN/PRDX1/PPIB	4
CC	GO:0046540	U4/U6 x U5 tri-snRNP complex	3/44	42/19717	0.000112008	0.00118308	0.000759	SNRPD1/PRPF6/SNRPF	3
CC	GO:0097526	spliceosomal tri-snRNP complex	3/44	42/19717	0.000112008	0.00118308	0.000759	SNRPD1/PRPF6/SNRPF	3
CC	GO:0120114	Sm-like protein family complex	4/44	116/19717	0.00012875	0.00127992	0.000821127	SNRPD1/PRPF6/SNRPF/SNRPA1	4
CC	GO:0019774	proteasome core complex, beta-subunit complex	2/44	11/19717	0.000264285	0.00248134	0.00159189	PSMB8/PSMB2	2
CC	GO:0098798	mitochondrial protein complex	5/44	262/19717	0.000283559	0.00252219	0.0016181	CHCHD1/MRPL20/NDUFS3/NDUFA2/TIMM23	5
CC	GO:0034709	methylosome	2/44	12/19717	0.000316692	0.00267605	0.0017168	SNRPD1/SNRPF	2
CC	GO:0005687	U4 snRNP	2/44	13/19717	0.000373741	0.00300773	0.00192959	SNRPD1/SNRPF	2
CC	GO:0034719	SMN-Sm protein complex	2/44	18/19717	0.000727926	0.00558205	0.00358114	SNRPD1/SNRPF	2
CC	GO:0005681	spliceosomal complex	4/44	185/19717	0.000759687	0.00558205	0.00358114	SNRPD1/PRPF6/SNRPF/SNRPA1	4
CC	GO:0005682	U5 snRNP	2/44	22/19717	0.00109281	0.00769521	0.00493682	SNRPD1/PRPF6	2
CC	GO:0005686	U2 snRNP	2/44	27/19717	0.00164878	0.0107171	0.00687549	SNRPD1/SNRPA1	2
CC	GO:0005689	U12-type spliceosomal complex	2/44	27/19717	0.00164878	0.0107171	0.00687549	SNRPD1/SNRPF	2
CC	GO:0005685	U1 snRNP	2/44	37/19717	0.00308449	0.0193067	0.0123861	SNRPD1/SNRPF	2
CC	GO:0098800	inner mitochondrial membrane protein complex	3/44	135/19717	0.0033865	0.02044	0.0131131	NDUFS3/NDUFA2/TIMM23	3
CC	GO:0005743	mitochondrial inner membrane	5/44	473/19717	0.00390971	0.0227841	0.014617	CHCHD1/MRPL20/NDUFS3/NDUFA2/TIMM23	5
CC	GO:0005747	mitochondrial respiratory chain complex I	2/44	50/19717	0.00557017	0.0287164	0.0184228	NDUFS3/NDUFA2	2
CC	GO:0030964	NADH dehydrogenase complex	2/44	50/19717	0.00557017	0.0287164	0.0184228	NDUFS3/NDUFA2	2
CC	GO:0045271	respiratory chain complex I	2/44	50/19717	0.00557017	0.0287164	0.0184228	NDUFS3/NDUFA2	2
CC	GO:0034774	secretory granule lumen	4/44	321/19717	0.00560734	0.0287164	0.0184228	PSMD13/PSMA5/S100A11/CCT2	4
CC	GO:0001726	ruffle	3/44	172/19717	0.00664669	0.0318408	0.0204273	PLCG1/CIB1/S100A11	3
CC	GO:0060205	cytoplasmic vesicle lumen	4/44	338/19717	0.0067134	0.0318408	0.0204273	PSMD13/PSMA5/S100A11/CCT2	4
CC	GO:0031983	vesicle lumen	4/44	339/19717	0.00678265	0.0318408	0.0204273	PSMD13/PSMA5/S100A11/CCT2	4
CC	GO:0019005	SCF ubiquitin ligase complex	2/44	64/19717	0.00898769	0.0410519	0.0263366	RBX1/CKS2	2
CC	GO:0005758	mitochondrial intermembrane space	2/44	79/19717	0.0134487	0.0598115	0.0383718	DTYMK/TIMM23	2
CC	GO:0044455	mitochondrial membrane part	3/44	229/19717	0.0144315	0.0625364	0.0401199	NDUFS3/NDUFA2/TIMM23	3
CC	GO:0098803	respiratory chain complex	2/44	85/19717	0.0154524	0.0633732	0.0406567	NDUFS3/NDUFA2	2
CC	GO:0000313	organellar ribosome	2/44	87/19717	0.0161472	0.0633732	0.0406567	CHCHD1/MRPL20	2
CC	GO:0005761	mitochondrial ribosome	2/44	87/19717	0.0161472	0.0633732	0.0406567	CHCHD1/MRPL20	2
CC	GO:0005746	mitochondrial respiratory chain	2/44	88/19717	0.0164995	0.0633732	0.0406567	NDUFS3/NDUFA2	2
CC	GO:0031970	organelle envelope lumen	2/44	88/19717	0.0164995	0.0633732	0.0406567	DTYMK/TIMM23	2
CC	GO:0005759	mitochondrial matrix	4/44	469/19717	0.0202731	0.0761366	0.048845	CHCHD1/DTYMK/MRPL20/NDUFS3	4
CC	GO:0070469	respiratory chain	2/44	100/19717	0.0209795	0.0770768	0.0494482	NDUFS3/NDUFA2	2
CC	GO:0030681	multimeric ribonuclease P complex	1/44	10/19717	0.022098	0.0778033	0.0499143	POP7	1
CC	GO:0072588	box H/ACA RNP complex	1/44	10/19717	0.022098	0.0778033	0.0499143	NOP10	1
CC	GO:0005832	chaperonin-containing T-complex	1/44	11/19717	0.0242814	0.082071	0.0526522	CCT2	1
CC	GO:0034663	endoplasmic reticulum chaperone complex	1/44	11/19717	0.0242814	0.082071	0.0526522	PPIB	1
CC	GO:1990204	oxidoreductase complex	2/44	112/19717	0.0259062	0.0843724	0.0541286	NDUFS3/NDUFA2	2
CC	GO:0034708	methyltransferase complex	2/44	113/19717	0.0263361	0.0843724	0.0541286	SNRPD1/SNRPF	2
CC	GO:0031464	Cul4A-RING E3 ubiquitin ligase complex	1/44	12/19717	0.02646	0.0843724	0.0541286	RBX1	1
CC	GO:0008250	oligosaccharyltransferase complex	1/44	13/19717	0.0286338	0.0896133	0.0574909	RPN1	1
CC	GO:0005744	TIM23 mitochondrial import inner membrane translocase complex	1/44	14/19717	0.0308029	0.0926656	0.0594491	TIMM23	1
CC	GO:0030677	ribonuclease P complex	1/44	14/19717	0.0308029	0.0926656	0.0594491	POP7	1
CC	GO:1904813	ficolin-1-rich granule lumen	2/44	124/19717	0.0312541	0.0926656	0.0594491	PSMD13/PSMA5	2
CC	GO:0031462	Cul2-RING ubiquitin ligase complex	1/44	15/19717	0.0329673	0.0960599	0.0616267	RBX1	1
CC	GO:0000153	cytoplasmic ubiquitin ligase complex	1/44	16/19717	0.035127	0.100618	0.0645509	RBX1	1
CC	GO:0097440	apical dendrite	1/44	17/19717	0.0372819	0.105011	0.067369	FLNA	1
CC	GO:0032433	filopodium tip	1/44	18/19717	0.0394321	0.109246	0.0700864	CIB1	1
CC	GO:0005868	cytoplasmic dynein complex	1/44	20/19717	0.0437185	0.119168	0.0764517	DYNLRB1	1
CC	GO:0005697	telomerase holoenzyme complex	1/44	21/19717	0.0458547	0.121085	0.0776815	NOP10	1
CC	GO:0005838	proteasome regulatory particle	1/44	21/19717	0.0458547	0.121085	0.0776815	PSMD13	1
CC	GO:0101031	chaperone complex	1/44	22/19717	0.0479862	0.124141	0.0796421	CCT2	1
CC	GO:0031461	cullin-RING ubiquitin ligase complex	2/44	158/19717	0.0484812	0.124141	0.0796421	RBX1/CKS2	2
MF	GO:0004298	threonine-type endopeptidase activity	4/44	21/17697	1.92843e-07	1.74523e-05	1.38035e-05	PSMB8/PSMA5/PSMA4/PSMB2	4
MF	GO:0070003	threonine-type peptidase activity	4/44	21/17697	1.92843e-07	1.74523e-05	1.38035e-05	PSMB8/PSMA5/PSMA4/PSMB2	4
MF	GO:0050839	cell adhesion molecule binding	7/44	499/17697	0.000210747	0.0127151	0.0100567	FLNA/S100A11/IL1B/ENO1/RAN/THBS4/PRDX1	7
MF	GO:0045296	cadherin binding	5/44	331/17697	0.00132596	0.0599996	0.0474553	FLNA/S100A11/ENO1/RAN/PRDX1	5
MF	GO:0016891	endoribonuclease activity, producing 5'-phosphomonoesters	2/44	34/17697	0.00322221	0.0959873	0.075919	POP7/FEN1	2
MF	GO:0044325	ion channel binding	3/44	124/17697	0.00360645	0.0959873	0.075919	FLNA/CIB1/S100A10	3
MF	GO:0050681	androgen receptor binding	2/44	44/17697	0.00534866	0.0959873	0.075919	PRPF6/RAN	2
MF	GO:0003954	NADH dehydrogenase activity	2/44	46/17697	0.00583348	0.0959873	0.075919	NDUFS3/NDUFA2	2
MF	GO:0008137	NADH dehydrogenase (ubiquinone) activity	2/44	46/17697	0.00583348	0.0959873	0.075919	NDUFS3/NDUFA2	2
MF	GO:0016893	endonuclease activity, active with either ribo- or deoxyribonucleic acids and producing 5'-phosphomonoesters	2/44	46/17697	0.00583348	0.0959873	0.075919	POP7/FEN1	2
MF	GO:0050136	NADH dehydrogenase (quinone) activity	2/44	46/17697	0.00583348	0.0959873	0.075919	NDUFS3/NDUFA2	2
MF	GO:0016655	oxidoreductase activity, acting on NAD(P)H, quinone or similar compound as acceptor	2/44	60/17697	0.00975908	0.147199	0.116424	NDUFS3/NDUFA2	2
MF	GO:0004521	endoribonuclease activity	2/44	64/17697	0.0110459	0.153793	0.121639	POP7/FEN1	2
MF	GO:0000287	magnesium ion binding	3/44	213/17697	0.0158493	0.188932	0.149432	ENO1/RAN/FEN1	3
MF	GO:0016209	antioxidant activity	2/44	86/17697	0.0193483	0.188932	0.149432	GSTO1/PRDX1	2
MF	GO:0004175	endopeptidase activity	4/44	427/17697	0.0212212	0.188932	0.149432	PSMB8/PSMA5/PSMA4/PSMB2	4
MF	GO:0035258	steroid hormone receptor binding	2/44	92/17697	0.0219525	0.188932	0.149432	PRPF6/RAN	2
MF	GO:0004576	oligosaccharyl transferase activity	1/44	10/17697	0.0245928	0.188932	0.149432	RPN1	1
MF	GO:0005165	neurotrophin receptor binding	1/44	10/17697	0.0245928	0.188932	0.149432	PLCG1	1
MF	GO:0033204	ribonuclease P RNA binding	1/44	10/17697	0.0245928	0.188932	0.149432	POP7	1
MF	GO:0004523	RNA-DNA hybrid ribonuclease activity	1/44	11/17697	0.0270193	0.188932	0.149432	FEN1	1
MF	GO:0005049	nuclear export signal receptor activity	1/44	11/17697	0.0270193	0.188932	0.149432	RAN	1
MF	GO:0016651	oxidoreductase activity, acting on NAD(P)H	2/44	107/17697	0.0290529	0.188932	0.149432	NDUFS3/NDUFA2	2
MF	GO:0004526	ribonuclease P activity	1/44	12/17697	0.02944	0.188932	0.149432	POP7	1
MF	GO:0031994	insulin-like growth factor I binding	1/44	12/17697	0.02944	0.188932	0.149432	IGFBP4	1
MF	GO:0034450	ubiquitin-ubiquitin ligase activity	1/44	13/17697	0.0318547	0.188932	0.149432	RBX1	1
MF	GO:0042910	xenobiotic transmembrane transporter activity	1/44	13/17697	0.0318547	0.188932	0.149432	SLC6A6	1
MF	GO:0043495	protein membrane anchor	1/44	13/17697	0.0318547	0.188932	0.149432	CIB1	1
MF	GO:0004540	ribonuclease activity	2/44	114/17697	0.0326402	0.188932	0.149432	POP7/FEN1	2
MF	GO:0005126	cytokine receptor binding	3/44	286/17697	0.0339996	0.188932	0.149432	PLCG1/S100A14/IL1B	3
MF	GO:0015037	peptide disulfide oxidoreductase activity	1/44	15/17697	0.0366666	0.188932	0.149432	GSTO1	1
MF	GO:0017160	Ral GTPase binding	1/44	15/17697	0.0366666	0.188932	0.149432	FLNA	1
MF	GO:0044548	S100 protein binding	1/44	15/17697	0.0366666	0.188932	0.149432	S100A11	1
MF	GO:0005149	interleukin-1 receptor binding	1/44	16/17697	0.0390637	0.188932	0.149432	IL1B	1
MF	GO:0016888	endodeoxyribonuclease activity, producing 5'-phosphomonoesters	1/44	16/17697	0.0390637	0.188932	0.149432	FEN1	1
MF	GO:0004519	endonuclease activity	2/44	127/17697	0.039735	0.188932	0.149432	POP7/FEN1	2
MF	GO:0004549	tRNA-specific ribonuclease activity	1/44	17/17697	0.0414551	0.188932	0.149432	POP7	1
MF	GO:0008409	5'-3' exonuclease activity	1/44	17/17697	0.0414551	0.188932	0.149432	FEN1	1
MF	GO:0051082	unfolded protein binding	2/44	131/17697	0.0420261	0.188932	0.149432	PPIB/CCT2	2
MF	GO:0005178	integrin binding	2/44	132/17697	0.0426065	0.188932	0.149432	IL1B/THBS4	2
MF	GO:0043021	ribonucleoprotein complex binding	2/44	133/17697	0.04319	0.188932	0.149432	SNRPD1/PRPF6	2
MF	GO:0097602	cullin family protein binding	1/44	18/17697	0.0438406	0.188932	0.149432	RBX1	1
MF	GO:0004550	nucleoside diphosphate kinase activity	1/44	19/17697	0.0462203	0.190134	0.150382	DTYMK	1
MF	GO:0098641	cadherin binding involved in cell-cell adhesion	1/44	19/17697	0.0462203	0.190134	0.150382	S100A11	1
MF	GO:0008320	protein transmembrane transporter activity	1/44	20/17697	0.0485942	0.190157	0.150401	TIMM23	1

## Sheet: Table S10
Table S10: The differential frequency analysis in driver genes of somatic variation between HSG and LSG
Gene	H-wild	H-mutation	L-wild	L-mutation	P value
GRIK2	132(86.27%)	21(13.73%)	127(99.22%)	1(0.78%)	0.000144837
KIAA1109	126(82.35%)	27(17.65%)	123(96.09%)	5(3.91%)	0.000620307
LCT	135(88.24%)	18(11.76%)	127(99.22%)	1(0.78%)	0.000641727
MSH6	138(90.2%)	15(9.8%)	128(100%)	0(0%)	0.000739404
CCDC168	120(78.43%)	33(21.57%)	119(92.97%)	9(7.03%)	0.00121286
WNK2	135(88.24%)	18(11.76%)	126(98.44%)	2(1.56%)	0.0020727
TRPS1	125(81.7%)	28(18.3%)	121(94.53%)	7(5.47%)	0.00219336
FREM2	133(86.93%)	20(13.07%)	125(97.66%)	3(2.34%)	0.00229937
DNAH8	129(84.31%)	24(15.69%)	123(96.09%)	5(3.91%)	0.00239961
CHD9	131(85.62%)	22(14.38%)	124(96.88%)	4(3.12%)	0.00240026
KIAA0556	138(90.2%)	15(9.8%)	127(99.22%)	1(0.78%)	0.00277081
CDC42BPA	138(90.2%)	15(9.8%)	127(99.22%)	1(0.78%)	0.00277081
KANSL1L	138(90.2%)	15(9.8%)	127(99.22%)	1(0.78%)	0.00277081
TRIP12	136(88.89%)	17(11.11%)	126(98.44%)	2(1.56%)	0.00332188
PCDH18	134(87.58%)	19(12.42%)	125(97.66%)	3(2.34%)	0.0036382
ADGRL2	134(87.58%)	19(12.42%)	125(97.66%)	3(2.34%)	0.0036382
GOLGB1	134(87.58%)	19(12.42%)	125(97.66%)	3(2.34%)	0.0036382
TP53	54(35.29%)	99(64.71%)	68(53.12%)	60(46.88%)	0.00394584
MYCBP2	123(80.39%)	30(19.61%)	119(92.97%)	9(7.03%)	0.00418806
ANK3	123(80.39%)	30(19.61%)	119(92.97%)	9(7.03%)	0.00418806
RGS12	139(90.85%)	14(9.15%)	127(99.22%)	1(0.78%)	0.00448787
TPR	139(90.85%)	14(9.15%)	127(99.22%)	1(0.78%)	0.00448787
ZNF521	139(90.85%)	14(9.15%)	127(99.22%)	1(0.78%)	0.00448787
TAS1R2	139(90.85%)	14(9.15%)	127(99.22%)	1(0.78%)	0.00448787
KIAA2022	137(89.54%)	16(10.46%)	126(98.44%)	2(1.56%)	0.00530109
MON2	137(89.54%)	16(10.46%)	126(98.44%)	2(1.56%)	0.00530109
OCA2	137(89.54%)	16(10.46%)	126(98.44%)	2(1.56%)	0.00530109
ASPM	129(84.31%)	24(15.69%)	122(95.31%)	6(4.69%)	0.00544535
DNAH7	129(84.31%)	24(15.69%)	122(95.31%)	6(4.69%)	0.00544535
IGF2R	129(84.31%)	24(15.69%)	122(95.31%)	6(4.69%)	0.00544535
CHD8	135(88.24%)	18(11.76%)	125(97.66%)	3(2.34%)	0.00572479
PLXNB2	133(86.93%)	20(13.07%)	124(96.88%)	4(3.12%)	0.00583663
NAV3	133(86.93%)	20(13.07%)	124(96.88%)	4(3.12%)	0.00583663
SPAG17	133(86.93%)	20(13.07%)	124(96.88%)	4(3.12%)	0.00583663
LRP2	119(77.78%)	34(22.22%)	116(90.62%)	12(9.38%)	0.00620381
A2M	140(91.5%)	13(8.5%)	127(99.22%)	1(0.78%)	0.00725062
MUC16	100(65.36%)	53(34.64%)	103(80.47%)	25(19.53%)	0.00729589
DNAH1	128(83.66%)	25(16.34%)	121(94.53%)	7(5.47%)	0.007621
MDN1	123(80.39%)	30(19.61%)	118(92.19%)	10(7.81%)	0.00812538
PLEC	130(84.97%)	23(15.03%)	122(95.31%)	6(4.69%)	0.00824226
ADAMTS18	138(90.2%)	15(9.8%)	126(98.44%)	2(1.56%)	0.00842192
ITPR2	138(90.2%)	15(9.8%)	126(98.44%)	2(1.56%)	0.00842192
ANKHD1-EIF4EBP3	138(90.2%)	15(9.8%)	126(98.44%)	2(1.56%)	0.00842192
USP7	138(90.2%)	15(9.8%)	126(98.44%)	2(1.56%)	0.00842192
NOTCH2	138(90.2%)	15(9.8%)	126(98.44%)	2(1.56%)	0.00842192
ARHGEF26	138(90.2%)	15(9.8%)	126(98.44%)	2(1.56%)	0.00842192
ZNF804B	136(88.89%)	17(11.11%)	125(97.66%)	3(2.34%)	0.00895591
DNAJC13	136(88.89%)	17(11.11%)	125(97.66%)	3(2.34%)	0.00895591
NLRC5	136(88.89%)	17(11.11%)	125(97.66%)	3(2.34%)	0.00895591
COL27A1	136(88.89%)	17(11.11%)	125(97.66%)	3(2.34%)	0.00895591
DOPEY1	136(88.89%)	17(11.11%)	125(97.66%)	3(2.34%)	0.00895591
ABCA10	136(88.89%)	17(11.11%)	125(97.66%)	3(2.34%)	0.00895591
SLIT1	136(88.89%)	17(11.11%)	125(97.66%)	3(2.34%)	0.00895591
UBR3	134(87.58%)	19(12.42%)	124(96.88%)	4(3.12%)	0.00901164
F8	134(87.58%)	19(12.42%)	124(96.88%)	4(3.12%)	0.00901164
CACNA1C	134(87.58%)	19(12.42%)	124(96.88%)	4(3.12%)	0.00901164
DNAH10	127(83.01%)	26(16.99%)	120(93.75%)	8(6.25%)	0.0102723
ZFHX3	122(79.74%)	31(20.26%)	117(91.41%)	11(8.59%)	0.0103497
KMT2D	122(79.74%)	31(20.26%)	117(91.41%)	11(8.59%)	0.0103497
DCHS2	122(79.74%)	31(20.26%)	117(91.41%)	11(8.59%)	0.0103497
COL11A1	129(84.31%)	24(15.69%)	121(94.53%)	7(5.47%)	0.0113569
ABCB5	141(92.16%)	12(7.84%)	127(99.22%)	1(0.78%)	0.0116854
ROS1	133(86.93%)	20(13.07%)	123(96.09%)	5(3.91%)	0.0132379
ABCA4	133(86.93%)	20(13.07%)	123(96.09%)	5(3.91%)	0.0132379
SETX	133(86.93%)	20(13.07%)	123(96.09%)	5(3.91%)	0.0132379
BOC	139(90.85%)	14(9.15%)	126(98.44%)	2(1.56%)	0.0133177
MYOF	139(90.85%)	14(9.15%)	126(98.44%)	2(1.56%)	0.0133177
CCDC88A	139(90.85%)	14(9.15%)	126(98.44%)	2(1.56%)	0.0133177
AMOTL1	139(90.85%)	14(9.15%)	126(98.44%)	2(1.56%)	0.0133177
ZFYVE26	139(90.85%)	14(9.15%)	126(98.44%)	2(1.56%)	0.0133177
EPPK1	139(90.85%)	14(9.15%)	126(98.44%)	2(1.56%)	0.0133177
MUC6	139(90.85%)	14(9.15%)	126(98.44%)	2(1.56%)	0.0133177
KMT2E	139(90.85%)	14(9.15%)	126(98.44%)	2(1.56%)	0.0133177
CACNA1E	126(82.35%)	27(17.65%)	119(92.97%)	9(7.03%)	0.0134177
KIAA1024	135(88.24%)	18(11.76%)	124(96.88%)	4(3.12%)	0.0138154
DIP2C	137(89.54%)	16(10.46%)	125(97.66%)	3(2.34%)	0.0139248
TRHDE	137(89.54%)	16(10.46%)	125(97.66%)	3(2.34%)	0.0139248
PKD1L1	137(89.54%)	16(10.46%)	125(97.66%)	3(2.34%)	0.0139248
LOXHD1	137(89.54%)	16(10.46%)	125(97.66%)	3(2.34%)	0.0139248
ZC3H18	137(89.54%)	16(10.46%)	125(97.66%)	3(2.34%)	0.0139248
CROCC	137(89.54%)	16(10.46%)	125(97.66%)	3(2.34%)	0.0139248
COL4A4	137(89.54%)	16(10.46%)	125(97.66%)	3(2.34%)	0.0139248
ZAN	137(89.54%)	16(10.46%)	125(97.66%)	3(2.34%)	0.0139248
UGGT2	137(89.54%)	16(10.46%)	125(97.66%)	3(2.34%)	0.0139248
CACNA1S	137(89.54%)	16(10.46%)	125(97.66%)	3(2.34%)	0.0139248
PCNX	137(89.54%)	16(10.46%)	125(97.66%)	3(2.34%)	0.0139248
SYNE1	98(64.05%)	55(35.95%)	100(78.12%)	28(21.88%)	0.014529
XIRP2	125(81.7%)	28(18.3%)	118(92.19%)	10(7.81%)	0.017067
DNAH3	125(81.7%)	28(18.3%)	118(92.19%)	10(7.81%)	0.017067
NALCN	132(86.27%)	21(13.73%)	122(95.31%)	6(4.69%)	0.0184237
NBEA	132(86.27%)	21(13.73%)	122(95.31%)	6(4.69%)	0.0184237
MED13	142(92.81%)	11(7.19%)	127(99.22%)	1(0.78%)	0.0187876
ABCA8	142(92.81%)	11(7.19%)	127(99.22%)	1(0.78%)	0.0187876
TRIM71	142(92.81%)	11(7.19%)	127(99.22%)	1(0.78%)	0.0187876
TNXB	134(87.58%)	19(12.42%)	123(96.09%)	5(3.91%)	0.0198996
STAB1	134(87.58%)	19(12.42%)	123(96.09%)	5(3.91%)	0.0198996
CELSR2	134(87.58%)	19(12.42%)	123(96.09%)	5(3.91%)	0.0198996
IPO11	140(91.5%)	13(8.5%)	126(98.44%)	2(1.56%)	0.0209551
E2F7	140(91.5%)	13(8.5%)	126(98.44%)	2(1.56%)	0.0209551
CDH12	140(91.5%)	13(8.5%)	126(98.44%)	2(1.56%)	0.0209551
HECW2	140(91.5%)	13(8.5%)	126(98.44%)	2(1.56%)	0.0209551
MBD5	140(91.5%)	13(8.5%)	126(98.44%)	2(1.56%)	0.0209551
FRMPD3	140(91.5%)	13(8.5%)	126(98.44%)	2(1.56%)	0.0209551
TLN1	140(91.5%)	13(8.5%)	126(98.44%)	2(1.56%)	0.0209551
KIAA1217	140(91.5%)	13(8.5%)	126(98.44%)	2(1.56%)	0.0209551
KCNQ3	140(91.5%)	13(8.5%)	126(98.44%)	2(1.56%)	0.0209551
PCDHA2	136(88.89%)	17(11.11%)	124(96.88%)	4(3.12%)	0.0210205
ADGRL3	136(88.89%)	17(11.11%)	124(96.88%)	4(3.12%)	0.0210205
PKDREJ	136(88.89%)	17(11.11%)	124(96.88%)	4(3.12%)	0.0210205
ARID1A	124(81.05%)	29(18.95%)	117(91.41%)	11(8.59%)	0.0212231
ATG2A	138(90.2%)	15(9.8%)	125(97.66%)	3(2.34%)	0.0215086
MED12L	138(90.2%)	15(9.8%)	125(97.66%)	3(2.34%)	0.0215086
HTT	138(90.2%)	15(9.8%)	125(97.66%)	3(2.34%)	0.0215086
TNKS1BP1	138(90.2%)	15(9.8%)	125(97.66%)	3(2.34%)	0.0215086
PCDH7	138(90.2%)	15(9.8%)	125(97.66%)	3(2.34%)	0.0215086
CHL1	138(90.2%)	15(9.8%)	125(97.66%)	3(2.34%)	0.0215086
MAGI2	138(90.2%)	15(9.8%)	125(97.66%)	3(2.34%)	0.0215086
ALK	138(90.2%)	15(9.8%)	125(97.66%)	3(2.34%)	0.0215086
AP3B1	138(90.2%)	15(9.8%)	125(97.66%)	3(2.34%)	0.0215086
HCN1	138(90.2%)	15(9.8%)	125(97.66%)	3(2.34%)	0.0215086
USH2A	121(79.08%)	32(20.92%)	115(89.84%)	13(10.16%)	0.0222672
CHD7	131(85.62%)	22(14.38%)	121(94.53%)	7(5.47%)	0.0245608
UBR4	133(86.93%)	20(13.07%)	122(95.31%)	6(4.69%)	0.0271834
DCHS1	133(86.93%)	20(13.07%)	122(95.31%)	6(4.69%)	0.0271834
NCKAP5	135(88.24%)	18(11.76%)	123(96.09%)	5(3.91%)	0.0296557
KALRN	135(88.24%)	18(11.76%)	123(96.09%)	5(3.91%)	0.0296557
TTC28	135(88.24%)	18(11.76%)	123(96.09%)	5(3.91%)	0.0296557
HELZ2	135(88.24%)	18(11.76%)	123(96.09%)	5(3.91%)	0.0296557
VPS13C	135(88.24%)	18(11.76%)	123(96.09%)	5(3.91%)	0.0296557
CUX2	135(88.24%)	18(11.76%)	123(96.09%)	5(3.91%)	0.0296557
DOCK8	135(88.24%)	18(11.76%)	123(96.09%)	5(3.91%)	0.0296557
SIPA1L1	135(88.24%)	18(11.76%)	123(96.09%)	5(3.91%)	0.0296557
CDH18	137(89.54%)	16(10.46%)	124(96.88%)	4(3.12%)	0.0317254
KANSL1	137(89.54%)	16(10.46%)	124(96.88%)	4(3.12%)	0.0317254
CNTNAP2	137(89.54%)	16(10.46%)	124(96.88%)	4(3.12%)	0.0317254
SPECC1	137(89.54%)	16(10.46%)	124(96.88%)	4(3.12%)	0.0317254
MYH11	137(89.54%)	16(10.46%)	124(96.88%)	4(3.12%)	0.0317254
MAP1A	137(89.54%)	16(10.46%)	124(96.88%)	4(3.12%)	0.0317254
LRRIQ1	137(89.54%)	16(10.46%)	124(96.88%)	4(3.12%)	0.0317254
KIAA0825	137(89.54%)	16(10.46%)	124(96.88%)	4(3.12%)	0.0317254
POSTN	137(89.54%)	16(10.46%)	124(96.88%)	4(3.12%)	0.0317254
CFAP43	141(92.16%)	12(7.84%)	126(98.44%)	2(1.56%)	0.0327963
PIK3CG	141(92.16%)	12(7.84%)	126(98.44%)	2(1.56%)	0.0327963
ARHGAP35	141(92.16%)	12(7.84%)	126(98.44%)	2(1.56%)	0.0327963
ENAM	141(92.16%)	12(7.84%)	126(98.44%)	2(1.56%)	0.0327963
PRDM2	141(92.16%)	12(7.84%)	126(98.44%)	2(1.56%)	0.0327963
ATP8A2	141(92.16%)	12(7.84%)	126(98.44%)	2(1.56%)	0.0327963
CABIN1	141(92.16%)	12(7.84%)	126(98.44%)	2(1.56%)	0.0327963
LIFR	141(92.16%)	12(7.84%)	126(98.44%)	2(1.56%)	0.0327963
SETD1A	141(92.16%)	12(7.84%)	126(98.44%)	2(1.56%)	0.0327963
COL19A1	139(90.85%)	14(9.15%)	125(97.66%)	3(2.34%)	0.0329878
TRPC3	139(90.85%)	14(9.15%)	125(97.66%)	3(2.34%)	0.0329878
ADAMTS9	139(90.85%)	14(9.15%)	125(97.66%)	3(2.34%)	0.0329878
HCN4	139(90.85%)	14(9.15%)	125(97.66%)	3(2.34%)	0.0329878
ABCA7	139(90.85%)	14(9.15%)	125(97.66%)	3(2.34%)	0.0329878
MGAM	139(90.85%)	14(9.15%)	125(97.66%)	3(2.34%)	0.0329878
PREX1	139(90.85%)	14(9.15%)	125(97.66%)	3(2.34%)	0.0329878
TACC2	139(90.85%)	14(9.15%)	125(97.66%)	3(2.34%)	0.0329878
FRMPD1	139(90.85%)	14(9.15%)	125(97.66%)	3(2.34%)	0.0329878
ASXL1	139(90.85%)	14(9.15%)	125(97.66%)	3(2.34%)	0.0329878
PCDH17	127(83.01%)	26(16.99%)	118(92.19%)	10(7.81%)	0.0345083
ROBO2	132(86.27%)	21(13.73%)	121(94.53%)	7(5.47%)	0.035611
DYNC1H1	132(86.27%)	21(13.73%)	121(94.53%)	7(5.47%)	0.035611
RNF213	132(86.27%)	21(13.73%)	121(94.53%)	7(5.47%)	0.035611
MYO15A	134(87.58%)	19(12.42%)	122(95.31%)	6(4.69%)	0.0397287
NCOR2	134(87.58%)	19(12.42%)	122(95.31%)	6(4.69%)	0.0397287
LTBP2	134(87.58%)	19(12.42%)	122(95.31%)	6(4.69%)	0.0397287
SPTB	134(87.58%)	19(12.42%)	122(95.31%)	6(4.69%)	0.0397287
FBXW7	123(80.39%)	30(19.61%)	115(89.84%)	13(10.16%)	0.0428301
CARD11	136(88.89%)	17(11.11%)	123(96.09%)	5(3.91%)	0.0437877
KIF26B	136(88.89%)	17(11.11%)	123(96.09%)	5(3.91%)	0.0437877
FN1	136(88.89%)	17(11.11%)	123(96.09%)	5(3.91%)	0.0437877
SCN4A	136(88.89%)	17(11.11%)	123(96.09%)	5(3.91%)	0.0437877
LAMA2	131(85.62%)	22(14.38%)	120(93.75%)	8(6.25%)	0.0451075
BMPR2	131(85.62%)	22(14.38%)	120(93.75%)	8(6.25%)	0.0451075
ATAD5	138(90.2%)	15(9.8%)	124(96.88%)	4(3.12%)	0.0474648
SETBP1	138(90.2%)	15(9.8%)	124(96.88%)	4(3.12%)	0.0474648
ADCY8	138(90.2%)	15(9.8%)	124(96.88%)	4(3.12%)	0.0474648
DSEL	138(90.2%)	15(9.8%)	124(96.88%)	4(3.12%)	0.0474648
PLCG2	138(90.2%)	15(9.8%)	124(96.88%)	4(3.12%)	0.0474648
MKI67	138(90.2%)	15(9.8%)	124(96.88%)	4(3.12%)	0.0474648
TRIO	138(90.2%)	15(9.8%)	124(96.88%)	4(3.12%)	0.0474648
CEP192	138(90.2%)	15(9.8%)	124(96.88%)	4(3.12%)	0.0474648
SFMBT2	138(90.2%)	15(9.8%)	124(96.88%)	4(3.12%)	0.0474648

[truncated: 2 more sheets: Table S11, Table S12]
